# Supplementary material for: A Xanthomonas transcription activator-like effector is trapped in nonhost plants for immunity
Source: Plant Commun. 2021 Oct 14;3(1):100249. doi: 10.1016/j.xplc.2021.100249 (PMC8760140; doi:10.1016/j.xplc.2021.100249)
Supplement: Supplemental Data 2: List of genes upregulated by AvrXa10 in Nb and putative target genes containing EBEs recognized by AvrXa10 [file mmc3.xlsx]

## Sheet: AvrXa10 Up-DEGs at 32hpi
Differentially up-regulated genes at 32 hpi in N. benthamiana upon transient expression of AvrXa10
gene_id	baseMean	baseMean_control_Sample_pHB_32	baseMean_case_Sample_a10_32	foldChange	log2FoldChange	pval	padj	up_down	expression_Sample_pHB_32	expression_Sample_a10_32	Description	GO_id	GO_term	pathway	pathway_description
NbC24224736g0001	13.2111	1.87385	24.5484	13.1005	3.71155	0.0201101	0.598833	Up	1.4983	8.02432	hypothetical protein POPTR_0011s02090g [Populus trichocarpa]
NbC24505564g0001	18.6129	0.936925	36.2889	38.732	5.27545	0.00156481	0.126595	Up	0	11.0752	PREDICTED: protein UNUSUAL FLORAL ORGANS [Nicotiana sylvestris]	GO:0004842,GO:0005634,GO:0006351,GO:0006355,GO:0008134,GO:0009908,GO:0030154,GO:0031146	ubiquitin-protein transferase activity|nucleus|transcription, DNA-templated|regulation of transcription, DNA-templated|transcription factor binding|flower development|cell differentiation|SCF-dependent proteasomal ubiquitin-dependent protein catabolic process
NbC24530701g0001	1832.62	804.818	2860.42	3.55412	1.82949	0.0250572	0.673256	Up	250.965	726.229	sesquiterpene synthase [Nicotiana benthamiana]	GO:0000287,GO:0005737,GO:0006952,GO:0010333,GO:0016114,GO:0102698	magnesium ion binding|cytoplasm|defense response|terpene synthase activity|terpenoid biosynthetic process|5-epi-aristolochene synthase activity
NbC24678041g0001	96.3922	41.2247	151.56	3.67643	1.87831	0.0284583	0.725692	Up	0.98663	13.7216	PREDICTED: probable sulfate transporter 3.3 [Nicotiana tomentosiformis]	GO:0005887,GO:0008271,GO:0015116,GO:0015293	integral component of plasma membrane|secondary active sulfate transmembrane transporter activity|sulfate transmembrane transporter activity|symporter activity
NbC24762244g0001	20.4868	4.68462	36.2889	7.74639	2.95352	0.0226883	0.639164	Up	0.726066	4.54196	PREDICTED: laccase-7-like [Nicotiana tabacum]	GO:0005507,GO:0016722,GO:0046274,GO:0048046,GO:0052716	copper ion binding|oxidoreductase activity, oxidizing metal ions|lignin catabolic process|apoplast|hydroquinone:oxygen oxidoreductase activity
NbC24805505g0002	546.215	49.657	1042.77	20.9995	4.39228	1.07e-07	7.1e-05	Up	6.3002	117.114	PREDICTED: premnaspirodiene oxygenase-like [Nicotiana sylvestris]	GO:0004497,GO:0005506,GO:0016021,GO:0016705,GO:0020037	monooxygenase activity|iron ion binding|integral component of membrane|oxidoreductase activity, acting on paired donors, with incorporation or reduction of molecular oxygen|heme binding
NbC24938493g0001	20.4216	5.62155	35.2216	6.26546	2.64742	0.0371729	0.818913	Up	0.304691	0.953614	PREDICTED: zinc finger protein 6-like [Nicotiana sylvestris]	GO:0003700,GO:0005634,GO:0006351,GO:0006355,GO:0007275,GO:0009736,GO:0009740,GO:0010090,GO:0019760,GO:0043565,GO:0044212,GO:0046872	DNA binding transcription factor activity|nucleus|transcription, DNA-templated|regulation of transcription, DNA-templated|multicellular organism development|cytokinin-activated signaling pathway|gibberellic acid mediated signaling pathway|trichome morphogenesis|glucosinolate metabolic process|sequence-specific DNA binding|transcription regulatory region DNA binding|metal ion binding
NbC25163953g0001	69.7792	1.87385	137.684	73.4768	6.19922	6.61e-07	0.000337463	Up	0	9.57549	PREDICTED: transcription factor bHLH87-like [Nicotiana tomentosiformis]
NbC25233207g0001	684.291	44.0355	1324.55	30.0791	4.91069	9.08e-09	9.38e-06	Up	0	100.073	17.6 kDa class I heat shock protein [Medicago truncatula]	GO:0005737	cytoplasm	ko04141	Protein processing in endoplasmic reticulum
NbC25387151g0001	163.266	61.837	264.696	4.28054	2.09779	0.00828464	0.361592	Up	8.94243	64.6025	PREDICTED: pirin-like protein [Nicotiana tabacum]	GO:0005634	nucleus
NbC25572732g0004	150.635	5.62155	295.648	52.5919	5.71677	1.4e-08	1.42e-05	Up	0.24663	9.89589	PREDICTED: transcription factor bHLH87-like [Nicotiana sylvestris]	GO:0003677,GO:0003700,GO:0005634,GO:0006351,GO:0006355,GO:0046983	DNA binding|DNA binding transcription factor activity|nucleus|transcription, DNA-templated|regulation of transcription, DNA-templated|protein dimerization activity
NbC25673618g0001	2172.04	191.133	4152.95	21.7281	4.44149	2.07e-06	0.00090742	Up	15.1561	265.642	PREDICTED: premnaspirodiene oxygenase-like [Nicotiana tomentosiformis]	GO:0004497,GO:0005506,GO:0016021,GO:0016705,GO:0020037	monooxygenase activity|iron ion binding|integral component of membrane|oxidoreductase activity, acting on paired donors, with incorporation or reduction of molecular oxygen|heme binding
NbC25685337g0001	89.7685	29.0447	150.492	5.18141	2.37334	0.00744664	0.339022	Up	1.40953	6.54418	PREDICTED: rop guanine nucleotide exchange factor 12-like [Nicotiana sylvestris]	GO:0005089,GO:0005737,GO:0005886,GO:0009793,GO:0009860,GO:0080092,GO:0090406	Rho guanyl-nucleotide exchange factor activity|cytoplasm|plasma membrane|embryo development ending in seed dormancy|pollen tube growth|regulation of pollen tube growth|pollen tube
NbC25793177g0003	2938.58	525.615	5351.55	10.1815	3.34788	0.00034442	0.0426924	Up	25.5188	206.935	PREDICTED: extensin-2-like, partial [Nicotiana tabacum]
NbC25816882g0004	807.45	344.788	1270.11	3.68375	1.88117	0.011955	0.442089	Up	18.1455	56.0965	PREDICTED: NAC domain-containing protein 78-like isoform X1 [Nicotiana sylvestris]	GO:0003700,GO:0005634,GO:0005737,GO:0005789,GO:0006351,GO:0009819,GO:0010150,GO:0016021,GO:0043565,GO:0045893,GO:2000377	DNA binding transcription factor activity|nucleus|cytoplasm|endoplasmic reticulum membrane|transcription, DNA-templated|drought recovery|leaf senescence|integral component of membrane|sequence-specific DNA binding|positive regulation of transcription, DNA-templated|regulation of reactive oxygen species metabolic process
NbC26078908g0001	41.5603	0.936925	82.1838	87.7165	6.45478	1.13e-05	0.00346667	Up	0.0459945	3.24717	PREDICTED: uncharacterized protein LOC104108353 [Nicotiana tomentosiformis]
NbC26085333g0001	828.116	170.52	1485.71	8.71281	3.12314	7.33e-05	0.0139628	Up	15.2387	114.225	PREDICTED: basic 7S globulin-like [Nicotiana tomentosiformis]	GO:0004190,GO:0006508,GO:0030163,GO:0042802,GO:0045735	aspartic-type endopeptidase activity|proteolysis|protein catabolic process|identical protein binding|nutrient reservoir activity
NbC26098471g0005	4186.29	1484.09	6888.49	4.64156	2.21461	0.0208675	0.609942	Up	48.9756	185.091	PREDICTED: caffeoylshikimate esterase-like [Nicotiana sylvestris]	GO:0003846,GO:0004622,GO:0005783,GO:0005794,GO:0005886,GO:0006629,GO:0006979,GO:0009506,GO:0009809,GO:0010043,GO:0016787,GO:0042542,GO:0046686,GO:0090430	2-acylglycerol O-acyltransferase activity|lysophospholipase activity|endoplasmic reticulum|Golgi apparatus|plasma membrane|lipid metabolic process|response to oxidative stress|plasmodesma|lignin biosynthetic process|response to zinc ion|hydrolase activity|response to hydrogen peroxide|response to cadmium ion|caffeoyl-CoA: alcohol caffeoyl transferase activity	ko00561	Glycerolipid metabolism
NbC26100965g0001	32.773	12.18	53.3661	4.38144	2.13141	0.0498194	0.937915	Up	0.331438	1.19647	PREDICTED: CBL-interacting serine/threonine-protein kinase 5-like [Nicotiana tomentosiformis]	GO:0004674,GO:0005524,GO:0005622,GO:0018105,GO:0018107,GO:0035556,GO:0050832	protein serine/threonine kinase activity|ATP binding|intracellular|peptidyl-serine phosphorylation|peptidyl-threonine phosphorylation|intracellular signal transduction|defense response to fungus	ko04140,ko04152,ko04068,ko04151,ko04150	Regulation of autophagy|AMPK signaling pathway|FoxO signaling pathway|PI3K-Akt signaling pathway|mTOR signaling pathway
NbC26164527g0004	663.183	316.681	1009.69	3.18834	1.67281	0.0230028	0.643931	Up	17.9796	48.5145	PREDICTED: 2-alkenal reductase (NADP(+)-dependent) [Nicotiana sylvestris]	GO:0016491	oxidoreductase activity
NbC26168452g0003	175.043	84.3232	265.763	3.15172	1.65614	0.0326281	0.766759	Up	3.43002	7.26207	PREDICTED: PI-PLC X domain-containing protein At5g67130-like [Nicotiana sylvestris]	GO:0005886,GO:0006629,GO:0008081,GO:0046658	plasma membrane|lipid metabolic process|phosphoric diester hydrolase activity|anchored component of plasma membrane
NbC26217469g0003	1122.74	407.562	1837.93	4.50956	2.17299	0.00515039	0.272982	Up	9.03336	35.1452	PREDICTED: uncharacterized protein LOC104218270 [Nicotiana sylvestris]
NbC26232797g0001	953.514	370.085	1536.94	4.15294	2.05413	0.00702764	0.328847	Up	21.9638	88.2678	PREDICTED: 17.3 kDa class II heat shock protein-like [Nicotiana sylvestris]	GO:0005737	cytoplasm	ko04141	Protein processing in endoplasmic reticulum
NbS00000042g0001	2518.38	1142.11	3894.66	3.41005	1.76979	0.0388616	0.839277	Up	26.6671	78.141	PREDICTED: reticuline oxidase-like protein [Nicotiana sylvestris]	GO:0005618,GO:0005886,GO:0016614,GO:0048046,GO:0050660	cell wall|plasma membrane|oxidoreductase activity, acting on CH-OH group of donors|apoplast|flavin adenine dinucleotide binding
NbS00000067g0204	58.9876	11.2431	106.732	9.49313	3.24688	0.00135438	0.115515	Up	0.183187	1.19995	PREDICTED: anthocyanidin 3-O-glucosyltransferase 5-like [Nicotiana sylvestris]	GO:0009718,GO:0047213	anthocyanin-containing compound biosynthetic process|anthocyanidin 3-O-glucosyltransferase activity	ko00940	Phenylpropanoid biosynthesis
NbS00000151g0005	789.195	193.007	1385.38	7.17791	2.84356	0.000245916	0.0334237	Up	2.47613	15.082	PREDICTED: uncharacterized protein LOC104220411 isoform X1 [Nicotiana sylvestris]	GO:0005634,GO:0008270,GO:0016021,GO:0016567,GO:0016874	nucleus|zinc ion binding|integral component of membrane|protein ubiquitination|ligase activity
NbS00000156g0017	357.425	86.1971	628.652	7.2932	2.86655	0.000189397	0.0277721	Up	2.23531	15.1923	PREDICTED: polygalacturonase-like [Nicotiana sylvestris]	GO:0004650,GO:0005576,GO:0005618,GO:0005975,GO:0009835,GO:0071555	polygalacturonase activity|extracellular region|cell wall|carbohydrate metabolic process|fruit ripening|cell wall organization	ko00040,ko00500	Pentose and glucuronate interconversions|Starch and sucrose metabolism
NbS00000156g0020	653.974	272.645	1035.3	3.79725	1.92496	0.00941179	0.392307	Up	1.77499	6.62807	carotenoid 9,10(9',10')-cleavage dioxygenase 1-like [Nicotiana tabacum]	GO:0016702,GO:0046872	oxidoreductase activity, acting on single donors with incorporation of molecular oxygen, incorporation of two atoms of oxygen|metal ion binding
NbS00000160g0012	970.857	120.863	1820.85	15.0654	3.91316	2.24e-06	0.00096572	Up	3.65118	30.6449	PREDICTED: annexin D3-like isoform X2 [Nicotiana sylvestris]	GO:0005509,GO:0005544,GO:0005773,GO:0009408,GO:0009409,GO:0009414,GO:0009651	calcium ion binding|calcium-dependent phospholipid binding|vacuole|response to heat|response to cold|response to water deprivation|response to salt stress
NbS00000165g0004	93.6876	18.7385	168.637	8.99948	3.16984	0.000555188	0.0614609	Up	0.358226	2.81998	PREDICTED: F-box protein At2g27310 [Nicotiana tomentosiformis]
NbS00000183g0003	331.669	164.899	498.439	3.0227	1.59584	0.0294861	0.738066	Up	8.20498	24.1497	PREDICTED: F-box protein CPR30-like [Nicotiana sylvestris]	GO:0008284,GO:0009506	positive regulation of cell proliferation|plasmodesma
NbS00000191g0119	383.89	158.34	609.441	3.84893	1.94446	0.00842173	0.365175	Up	4.72385	14.7329	PREDICTED: 40S ribosomal protein SA-like isoform X1 [Nicotiana sylvestris]	GO:0003735,GO:0006412,GO:0015935	structural constituent of ribosome|translation|small ribosomal subunit	ko03010	Ribosome
NbS00000223g0021	1840.95	838.548	2843.34	3.3908	1.76162	0.0307342	0.751012	Up	8.83059	28.9264	3-phosphoshikimate 1-carboxyvinyltransferase 1, chloroplastic precursor [Nicotiana tabacum]	GO:0003866,GO:0009073,GO:0009423,GO:0009507	3-phosphoshikimate 1-carboxyvinyltransferase activity|aromatic amino acid family biosynthetic process|chorismate biosynthetic process|chloroplast	ko01230,ko00400	Biosynthesis of amino acids|Phenylalanine, tyrosine and tryptophan biosynthesis
NbS00000244g0011	184.466	94.6294	274.302	2.89869	1.5354	0.0454003	0.897254	Up	3.16348	6.90767	PREDICTED: phospholipid--sterol O-acyltransferase [Nicotiana sylvestris]	GO:0004607,GO:0005783,GO:0010150,GO:0016021,GO:0016127,GO:0031090,GO:0034434,GO:0043231,GO:0080095,GO:0080096	phosphatidylcholine-sterol O-acyltransferase activity|endoplasmic reticulum|leaf senescence|integral component of membrane|sterol catabolic process|organelle membrane|sterol esterification|intracellular membrane-bounded organelle|phosphatidylethanolamine-sterol O-acyltransferase activity|phosphatidate-sterol O-acyltransferase activity
NbS00000328g0015	159.388	56.2155	262.561	4.67062	2.22361	0.0055173	0.28401	Up	0.897223	3.35899	PREDICTED: 26S proteasome non-ATPase regulatory subunit 4 homolog isoform X1 [Nicotiana tomentosiformis]	GO:0000502,GO:0001653,GO:0005634,GO:0005829,GO:0006974,GO:0009408,GO:0009555,GO:0009651,GO:0009733,GO:0009735,GO:0009737,GO:0009744,GO:0010029,GO:0010150,GO:0016020,GO:0030163,GO:0031593,GO:0043161,GO:0043248,GO:0048366,GO:0048455,GO:0048528,GO:0048767,GO:0051788	proteasome complex|peptide receptor activity|nucleus|cytosol|cellular response to DNA damage stimulus|response to heat|pollen development|response to salt stress|response to auxin|response to cytokinin|response to abscisic acid|response to sucrose|regulation of seed germination|leaf senescence|membrane|protein catabolic process|polyubiquitin modification-dependent protein binding|proteasome-media…	ko03050	Proteasome
NbS00000377g0006	1743.43	100.251	3386.61	33.7813	5.07815	5.65e-08	4.31e-05	Up	5.18301	152.481	PREDICTED: F-box protein At1g61340-like [Nicotiana sylvestris]
NbS00000420g0011	155.469	66.5217	244.417	3.67424	1.87745	0.0179558	0.563216	Up	0.843722	2.14873	PREDICTED: uncharacterized protein LOC104232964 [Nicotiana sylvestris]
NbS00000451g0001	270.67	105.873	435.467	4.11313	2.04024	0.00667032	0.319253	Up	1.77144	5.57287	PREDICTED: mitogen-activated protein kinase kinase kinase YODA-like [Nicotiana sylvestris]	GO:0004674,GO:0004702,GO:0004709,GO:0005524,GO:0005634,GO:0005737,GO:0006970,GO:0007346,GO:0009737,GO:0009738,GO:0023014,GO:0031098,GO:0032147	protein serine/threonine kinase activity|signal transducer, downstream of receptor, with serine/threonine kinase activity|MAP kinase kinase kinase activity|ATP binding|nucleus|cytoplasm|response to osmotic stress|regulation of mitotic cell cycle|response to abscisic acid|abscisic acid-activated signaling pathway|signal transduction by protein phosphorylation|stress-activated protein kinase signal…
NbS00000465g0005	34.6348	8.43232	60.8373	7.21478	2.85095	0.0106199	0.412731	Up	0.143683	1.40037	two pore calcium channel protein 1A [Nicotiana tabacum]	GO:0005245,GO:0005509,GO:0006952,GO:0016021,GO:0034765	voltage-gated calcium channel activity|calcium ion binding|defense response|integral component of membrane|regulation of ion transmembrane transport
NbS00000497g0013	1188.02	550.912	1825.12	3.31291	1.7281	0.0247897	0.669452	Up	9.24307	26.5945	PREDICTED: glutamate receptor 2.9-like [Nicotiana sylvestris]	GO:0004970,GO:0005262,GO:0005622,GO:0005886,GO:0006816,GO:0008066,GO:0016021,GO:0019722,GO:0071230	ionotropic glutamate receptor activity|calcium channel activity|intracellular|plasma membrane|calcium ion transport|glutamate receptor activity|integral component of membrane|calcium-mediated signaling|cellular response to amino acid stimulus
NbS00000571g0003	726.042	287.636	1164.45	4.04834	2.01733	0.00694044	0.327193	Up	12.982	43.965	PREDICTED: uncharacterized protein LOC104091284 [Nicotiana tomentosiformis]
NbS00000573g0012	6.40393	0	12.8079	Inf	Inf	0.0253179	0.675188	Up	0	0.832747	PREDICTED: laccase-3-like [Nicotiana sylvestris]	GO:0005507,GO:0016722,GO:0046274,GO:0048046,GO:0052716	copper ion binding|oxidoreductase activity, oxidizing metal ions|lignin catabolic process|apoplast|hydroquinone:oxygen oxidoreductase activity
NbS00000599g0012	195.071	11.2431	378.899	33.7006	5.0747	3.52e-08	3.09e-05	Up	0	0.164802	PREDICTED: auxin-induced protein X10A-like [Nicotiana tomentosiformis]	GO:0009734	auxin-activated signaling pathway	ko04075	Plant hormone signal transduction
NbS00000608g0110	1063.8	341.978	1785.63	5.22148	2.38446	0.00220134	0.157164	Up	9.29694	43.0425	PREDICTED: serine/threonine-protein kinase At5g01020-like [Nicotiana sylvestris]
NbS00000614g0003	124.563	12.18	236.945	19.4536	4.28197	4.79e-06	0.0017523	Up	0.507303	4.62088	PREDICTED: uncharacterized protein LOC104220825 [Nicotiana sylvestris]
NbS00000618g0012	541.093	100.251	981.936	9.79478	3.29201	2.47e-05	0.00620794	Up	1.51119	15.0524	PREDICTED: uncharacterized protein LOC104248599 [Nicotiana sylvestris]	GO:0000287,GO:0004427,GO:0006796,GO:0009507,GO:0009536,GO:0009570,GO:0009579,GO:0009651,GO:0009941,GO:0042742,GO:0046686	magnesium ion binding|inorganic diphosphatase activity|phosphate-containing compound metabolic process|chloroplast|plastid|chloroplast stroma|thylakoid|response to salt stress|chloroplast envelope|defense response to bacterium|response to cadmium ion
NbS00000634g0108	54.2378	2.81077	105.665	37.5928	5.23238	1.58e-05	0.00446463	Up	0.169557	4.91582	PREDICTED: F-box protein At5g07610-like [Nicotiana tabacum]
NbS00000648g0039	63.6722	20.6123	106.732	5.17807	2.37241	0.0123639	0.45164	Up	0.469341	1.28655	PREDICTED: rhamnogalacturonate lyase B-like [Nicotiana sylvestris]
NbS00000664g0002	250.946	36.5401	465.352	12.7354	3.67077	7.13e-06	0.00241835	Up	1.67618	21.0532	PREDICTED: basic form of pathogenesis-related protein 1-like [Nicotiana tomentosiformis]	GO:0005576,GO:0006952,GO:0009607	extracellular region|defense response|response to biotic stimulus	ko04075	Plant hormone signal transduction
NbS00000680g0003	1140.19	302.627	1977.75	6.53527	2.70825	0.000650783	0.0691102	Up	4.90789	28.0563	PREDICTED: sulfate transporter 3.1-like [Nicotiana sylvestris]	GO:0005887,GO:0008271,GO:0008272,GO:0009507,GO:0015116,GO:0015293	integral component of plasma membrane|secondary active sulfate transmembrane transporter activity|sulfate transport|chloroplast|sulfate transmembrane transporter activity|symporter activity
NbS00000692g0025	415.483	141.476	689.49	4.87356	2.28498	0.00220266	0.157164	Up	3.33669	13.8115	PREDICTED: 8-hydroxygeraniol dehydrogenase-like [Nicotiana tomentosiformis]	GO:0008270,GO:0102311	zinc ion binding|8-hydroxygeraniol dehydrogenase activity	ko00940	Phenylpropanoid biosynthesis
NbS00000695g0205	32.8262	3.7477	61.9046	16.518	4.04597	0.00109819	0.10029	Up	0.155773	2.06101	ethylene-responsive transcription factor 2 [Nicotiana tabacum]	GO:0003677,GO:0003700,GO:0005634,GO:0006351,GO:0006952,GO:0009873	DNA binding|DNA binding transcription factor activity|nucleus|transcription, DNA-templated|defense response|ethylene-activated signaling pathway
NbS00000701g0002	735.88	100.251	1371.51	13.6807	3.77408	2.92e-06	0.00121327	Up	4.59511	72.1025	PREDICTED: uncharacterized protein LOC104230998 [Nicotiana sylvestris]
NbS00000711g0004	418.542	135.854	701.23	5.16164	2.36783	0.00156518	0.126595	Up	9.25262	36.1632	PREDICTED: zinc finger protein ZAT11-like [Nicotiana sylvestris]	GO:0003676,GO:0003700,GO:0005634,GO:0006351,GO:0006355,GO:0010200,GO:0046872,GO:0071289,GO:2000280	nucleic acid binding|DNA binding transcription factor activity|nucleus|transcription, DNA-templated|regulation of transcription, DNA-templated|response to chitin|metal ion binding|cellular response to nickel ion|regulation of root development
NbS00000711g0012	132.295	8.43232	256.157	30.378	4.92496	3.86e-07	0.000210989	Up	0.208124	2.65395	PREDICTED: zinc finger protein ZAT11-like [Nicotiana sylvestris]	GO:0003676,GO:0003700,GO:0005634,GO:0006351,GO:0006355,GO:0010200,GO:0046872,GO:0071289,GO:2000280	nucleic acid binding|DNA binding transcription factor activity|nucleus|transcription, DNA-templated|regulation of transcription, DNA-templated|response to chitin|metal ion binding|cellular response to nickel ion|regulation of root development
NbS00000752g0001	218.709	108.683	328.735	3.02471	1.5968	0.0342977	0.791901	Up	1.07336	1.7496	PREDICTED: putative dual specificity protein phosphatase DSP8 [Nicotiana sylvestris]	GO:0004439,GO:0004725,GO:0008138	phosphatidylinositol-4,5-bisphosphate 5-phosphatase activity|protein tyrosine phosphatase activity|protein tyrosine/serine/threonine phosphatase activity
NbS00000762g0005	578.348	285.762	870.934	3.04776	1.60775	0.0278414	0.714212	Up	9.94621	26.1267	PREDICTED: elicitor-responsive protein 1-like isoform X2 [Nicotiana sylvestris]	GO:0005544,GO:0005737,GO:0005886,GO:0006952	calcium-dependent phospholipid binding|cytoplasm|plasma membrane|defense response
NbS00000773g0012	29.4286	6.55847	52.2988	7.97423	2.99534	0.0107639	0.416393	Up	0.356644	0.352802
NbS00000822g0010	168.212	67.4586	268.965	3.98711	1.99534	0.0113628	0.429359	Up	1.92959	5.44555	PREDICTED: probable inactive leucine-rich repeat receptor-like protein kinase At3g03770 [Nicotiana sylvestris]
NbS00000829g0011	8.53857	0	17.0771	Inf	Inf	0.00991836	0.400204	Up	0	0.391336	PREDICTED: mitochondrial dicarboxylate/tricarboxylate transporter DTC-like isoform X1 [Nicotiana tomentosiformis]	GO:0005310,GO:0005618,GO:0005739,GO:0005743,GO:0005774,GO:0006835,GO:0006839,GO:0009506,GO:0009507,GO:0009941,GO:0015142,GO:0015367,GO:0016021,GO:0035674	dicarboxylic acid transmembrane transporter activity|cell wall|mitochondrion|mitochondrial inner membrane|vacuolar membrane|dicarboxylic acid transport|mitochondrial transport|plasmodesma|chloroplast|chloroplast envelope|tricarboxylic acid transmembrane transporter activity|oxoglutarate:malate antiporter activity|integral component of membrane|tricarboxylic acid transmembrane transport
NbS00000861g0206	30.3003	9.36925	51.2314	5.46804	2.45102	0.0295671	0.738511	Up	0.204874	0.620229
NbS00000912g0002	398.898	157.403	640.393	4.06848	2.02449	0.00619192	0.307943	Up	4.18424	14.5472	PREDICTED: ethylene-responsive transcription factor 2-like [Nicotiana sylvestris]	GO:0003677,GO:0003700,GO:0005634,GO:0006351,GO:0006952,GO:0009873,GO:0010087,GO:0010200,GO:0051301	DNA binding|DNA binding transcription factor activity|nucleus|transcription, DNA-templated|defense response|ethylene-activated signaling pathway|phloem or xylem histogenesis|response to chitin|cell division
NbS00000925g0108	69.1924	10.3062	128.079	12.4274	3.63545	0.000300669	0.0384047	Up	0	0.784635	PREDICTED: pathogenesis-related protein STH-2-like [Nicotiana sylvestris]	GO:0006952,GO:0009607	defense response|response to biotic stimulus
NbS00000937g0003	748.559	393.508	1103.61	2.80454	1.48776	0.0433355	0.880147	Up	8.7467	22.6621	PREDICTED: glycosyltransferase family 92 protein RCOM_0530710-like [Nicotiana tabacum]	GO:0016021,GO:0016757	integral component of membrane|transferase activity, transferring glycosyl groups
NbS00000972g0018	37.6943	2.81077	72.5779	25.8213	4.69049	0.00021139	0.0300491	Up	0	0.69107	PREDICTED: auxin-induced protein X10A-like [Nicotiana tomentosiformis]	GO:0009734	auxin-activated signaling pathway	ko04075	Plant hormone signal transduction
NbS00001038g0002	694.872	359.779	1029.97	2.86277	1.51741	0.0387309	0.838533	Up	9.3303	22.9742	PREDICTED: protein BONZAI 1-like isoform X2 [Nicotiana tomentosiformis]	GO:0005544,GO:0005886,GO:0006952,GO:0009266,GO:0009270,GO:0009506,GO:0045793,GO:0060548	calcium-dependent phospholipid binding|plasma membrane|defense response|response to temperature stimulus|response to humidity|plasmodesma|positive regulation of cell size|negative regulation of cell death
NbS00001051g0012	278.308	126.485	430.131	3.40065	1.76581	0.0175539	0.55811	Up	2.52264	6.63148	PREDICTED: probable receptor-like protein kinase At5g47070 [Nicotiana sylvestris]
NbS00001075g0003	16.4131	1.87385	30.9523	16.518	4.04597	0.0081377	0.359522	Up	0.340249	8.09424	transcription elongation factor 1 [Dorcoceras hygrometricum]	GO:0000993,GO:0006368,GO:0008023,GO:0046872,GO:0048096	RNA polymerase II core binding|transcription elongation from RNA polymerase II promoter|transcription elongation factor complex|metal ion binding|chromatin-mediated maintenance of transcription
NbS00001131g0009	16.9467	1.87385	32.0196	17.0876	4.09488	0.00705194	0.329443	Up	0.140855	0.932515	PREDICTED: 2-oxoglutarate-dependent dioxygenase AOP3-like [Nicotiana sylvestris]	GO:0046872,GO:0051213	metal ion binding|dioxygenase activity
NbS00001167g0003	146.32	59.9632	232.676	3.88032	1.95617	0.014794	0.502395	Up	0	3.86418	Avr9/Cf-9 rapidly elicited protein 180 [Nicotiana tabacum]
NbS00001236g0029	265.971	4.68462	527.257	112.551	6.81443	1.31e-11	2.65e-08	Up	0.134137	7.79068	PREDICTED: leucoanthocyanidin dioxygenase [Nicotiana tomentosiformis]	GO:0009718,GO:0031418,GO:0046872,GO:0050589	anthocyanin-containing compound biosynthetic process|L-ascorbic acid binding|metal ion binding|leucocyanidin oxygenase activity	ko00941	Flavonoid biosynthesis
NbS00001260g0013	2428.55	117.116	4739.97	40.4726	5.33887	8.06e-08	5.68e-05	Up	2.56364	101.819	PREDICTED: patatin-like protein 3 [Nicotiana sylvestris]	GO:0006952,GO:0016042,GO:0016787	defense response|lipid catabolic process|hydrolase activity
NbS00001343g0001	320.194	122.737	517.651	4.21756	2.07641	0.0053782	0.279949	Up	43.184	168.727	hypothetical protein [Nicotiana benthamiana]
NbS00001388g0003	17.6108	0	35.2216	Inf	Inf	0.000426825	0.0504838	Up	0	0.0548591	PREDICTED: protein UNUSUAL FLORAL ORGANS [Nicotiana sylvestris]	GO:0004842,GO:0005634,GO:0006351,GO:0006355,GO:0008134,GO:0009908,GO:0030154,GO:0031146	ubiquitin-protein transferase activity|nucleus|transcription, DNA-templated|regulation of transcription, DNA-templated|transcription factor binding|flower development|cell differentiation|SCF-dependent proteasomal ubiquitin-dependent protein catabolic process
NbS00001394g0001	17.8185	4.68462	30.9523	6.60722	2.72404	0.0406828	0.860685	Up	0.548926	2.36583	PREDICTED: uncharacterized protein DDB_G0271670 [Nicotiana sylvestris]
NbS00001420g0007	1701.81	805.755	2597.86	3.22413	1.68891	0.0357824	0.801964	Up	36.4564	95.6193	PREDICTED: BTB/POZ domain-containing protein At5g41330 [Nicotiana tomentosiformis]	GO:0016567,GO:0051260	protein ubiquitination|protein homooligomerization
NbS00001433g0005	536.626	225.799	847.453	3.75313	1.9081	0.00958932	0.39481	Up	13.0095	57.6143	PREDICTED: uncharacterized protein LOC104222399 [Nicotiana sylvestris]
NbS00001446g0001	52.2577	15.9277	88.5877	5.56186	2.47557	0.0126814	0.458017	Up	0.544005	2.73547	PREDICTED: NAC domain-containing protein 78-like [Nicotiana sylvestris]	GO:0003700,GO:0005634,GO:0006351,GO:0006355,GO:0007275,GO:0043565,GO:0048759,GO:0071555,GO:1901348	DNA binding transcription factor activity|nucleus|transcription, DNA-templated|regulation of transcription, DNA-templated|multicellular organism development|sequence-specific DNA binding|xylem vessel member cell differentiation|cell wall organization|positive regulation of secondary cell wall biogenesis
NbS00001447g0010	772.639	392.571	1152.71	2.9363	1.554	0.0354877	0.800376	Up	8.41485	22.9501	PREDICTED: patatin-like protein 2 isoform X1 [Nicotiana tomentosiformis]	GO:0004620,GO:0005737,GO:0006629,GO:0009626,GO:0016020,GO:0016042,GO:0016298,GO:0031408,GO:0046686,GO:0047372,GO:0051607,GO:0071456	phospholipase activity|cytoplasm|lipid metabolic process|plant-type hypersensitive response|membrane|lipid catabolic process|lipase activity|oxylipin biosynthetic process|response to cadmium ion|acylglycerol lipase activity|defense response to virus|cellular response to hypoxia
NbS00001447g0011	34.5696	9.36925	59.77	6.37938	2.67342	0.0154599	0.516253	Up	0.287728	2.265	PREDICTED: patatin-like protein 2 [Nicotiana tabacum]	GO:0004620,GO:0005737,GO:0006629,GO:0009626,GO:0016020,GO:0016042,GO:0016298,GO:0031408,GO:0046686,GO:0047372,GO:0051607,GO:0071456	phospholipase activity|cytoplasm|lipid metabolic process|plant-type hypersensitive response|membrane|lipid catabolic process|lipase activity|oxylipin biosynthetic process|response to cadmium ion|acylglycerol lipase activity|defense response to virus|cellular response to hypoxia
NbS00001480g0112	1268.24	80.5755	2455.91	30.4796	4.92977	3.36e-08	3e-05	Up	8.45017	210.272	PREDICTED: ras-related protein RHN1-like isoform X5 [Nicotiana sylvestris]	GO:0003924,GO:0005525,GO:0005886,GO:0015031	GTPase activity|GTP binding|plasma membrane|protein transport
NbS00001483g0103	818.624	406.625	1230.62	3.02643	1.59762	0.0314528	0.759491	Up	12.543	33.3081	PREDICTED: mitochondrial chaperone BCS1-like [Nicotiana sylvestris]	GO:0005524,GO:0016021,GO:0016887	ATP binding|integral component of membrane|ATPase activity
NbS00001496g0006	1372.49	607.127	2137.85	3.52125	1.81609	0.0206678	0.607954	Up	17.6874	53.4642	PREDICTED: bifunctional aspartate aminotransferase and glutamate/aspartate-prephenate aminotransferase [Nicotiana sylvestris]	GO:0004069,GO:0009094,GO:0009095,GO:0009507,GO:0030170,GO:0033853,GO:0033854,GO:0042802,GO:0080130	L-aspartate:2-oxoglutarate aminotransferase activity|L-phenylalanine biosynthetic process|aromatic amino acid family biosynthetic process, prephenate pathway|chloroplast|pyridoxal phosphate binding|aspartate-prephenate aminotransferase activity|glutamate-prephenate aminotransferase activity|identical protein binding|L-phenylalanine:2-oxoglutarate aminotransferase activity	ko00400,ko00950,ko00350,ko01230,ko00960,ko00360	Phenylalanine, tyrosine and tryptophan biosynthesis|Isoquinoline alkaloid biosynthesis|Tyrosine metabolism|Biosynthesis of amino acids|Tropane, piperidine and pyridine alkaloid biosynthesis|Phenylalanine metabolism
NbS00001549g0011	319.701	106.809	532.593	4.98639	2.318	0.00208341	0.151453	Up	3.27252	13.033	PREDICTED: E3 ubiquitin-protein ligase ATL6-like [Nicotiana tomentosiformis]	GO:0004842,GO:0005886,GO:0009814,GO:0009816,GO:0010200,GO:0016021,GO:0016567,GO:0043161,GO:0046872,GO:0061630	ubiquitin-protein transferase activity|plasma membrane|defense response, incompatible interaction|defense response to bacterium, incompatible interaction|response to chitin|integral component of membrane|protein ubiquitination|proteasome-mediated ubiquitin-dependent protein catabolic process|metal ion binding|ubiquitin protein ligase activity
NbS00001549g0017	276.581	89.9448	463.218	5.15002	2.36458	0.00187854	0.141524	Up	1.59131	6.68684	PREDICTED: E3 ubiquitin-protein ligase ATL31-like [Nicotiana tabacum]
NbS00001559g0008	1938.74	920.997	2956.48	3.21009	1.68261	0.0401023	0.857281	Up	11.9875	34.2774	transcription factor MYC2 [Nicotiana attenuata]	GO:0003677,GO:0003700,GO:0005634,GO:0006351,GO:0009269,GO:0009611,GO:0009737,GO:0009738,GO:0009753,GO:0009963,GO:0010200,GO:0043565,GO:0043619,GO:0045893,GO:0046983,GO:0051090,GO:2000068	DNA binding|DNA binding transcription factor activity|nucleus|transcription, DNA-templated|response to desiccation|response to wounding|response to abscisic acid|abscisic acid-activated signaling pathway|response to jasmonic acid|positive regulation of flavonoid biosynthetic process|response to chitin|sequence-specific DNA binding|regulation of transcription from RNA polymerase II promoter in res…	ko04075	Plant hormone signal transduction
NbS00001595g0014	26.0963	8.43232	43.7602	5.18958	2.37562	0.0417067	0.870174	Up	0.360333	1.60616	PREDICTED: probable WRKY transcription factor 29 [Nicotiana sylvestris]	GO:0003700,GO:0005634,GO:0006351,GO:0006952,GO:0010200,GO:0043565	DNA binding transcription factor activity|nucleus|transcription, DNA-templated|defense response|response to chitin|sequence-specific DNA binding
NbS00001596g0007	542.904	189.259	896.55	4.73716	2.24402	0.00261962	0.174953	Up	9.38314	38.0029	PREDICTED: early nodulin-like protein 1 [Nicotiana sylvestris]	GO:0005773,GO:0009055,GO:0032578,GO:0046658	vacuole|electron transfer activity|aleurone grain membrane|anchored component of plasma membrane
NbS00001649g0018	698.497	207.997	1189	5.7164	2.51511	0.000934539	0.089383	Up	12.213	63.2898	PREDICTED: 17.3 kDa class II heat shock protein-like [Nicotiana sylvestris]	GO:0005737	cytoplasm	ko04141	Protein processing in endoplasmic reticulum
NbS00001670g0010	929.497	492.822	1366.17	2.77214	1.471	0.0489141	0.93107	Up	6.47208	15.8235	PREDICTED: probable mitochondrial adenine nucleotide transporter BTL3 [Nicotiana tabacum]	GO:0005739,GO:0005743,GO:0006839,GO:0009536,GO:0016021,GO:0022857	mitochondrion|mitochondrial inner membrane|mitochondrial transport|plastid|integral component of membrane|transmembrane transporter activity
NbS00001685g0005	515.524	252.97	778.077	3.07577	1.62095	0.0262937	0.689011	Up	6.15403	16.9807	PREDICTED: probable trehalose-phosphate phosphatase F [Nicotiana sylvestris]	GO:0004805,GO:0005992	trehalose-phosphatase activity|trehalose biosynthetic process	ko00500	Starch and sucrose metabolism
NbS00001694g0008	63.269	18.7385	107.799	5.75284	2.52427	0.00834083	0.363021	Up	0	0	PREDICTED: glutathione S-transferase U8-like [Nicotiana tomentosiformis]	GO:0004364,GO:0009734	glutathione transferase activity|auxin-activated signaling pathway	ko00982,ko00480,ko00980	Drug metabolism - cytochrome P450|Glutathione metabolism|Metabolism of xenobiotics by cytochrome P450
NbS00001700g0012	1493.41	387.887	2598.93	6.70022	2.74421	0.000827145	0.0825068	Up	21.5481	135.693	jasmonate ZIM-domain protein 1 [Nicotiana tabacum]	GO:0003714,GO:0005634,GO:0006351,GO:0006355,GO:0009555,GO:0009611,GO:0009753,GO:0009867,GO:0009908,GO:0031347,GO:0042742,GO:1900067,GO:1903507,GO:2000022	transcription corepressor activity|nucleus|transcription, DNA-templated|regulation of transcription, DNA-templated|pollen development|response to wounding|response to jasmonic acid|jasmonic acid mediated signaling pathway|flower development|regulation of defense response|defense response to bacterium|regulation of cellular response to alkaline pH|negative regulation of nucleic acid-templated tran…	ko04075	Plant hormone signal transduction
NbS00001706g0012	62.1896	11.2431	113.136	10.0627	3.33095	0.000946968	0.0900162	Up	0.312111	1.31648	PREDICTED: inorganic pyrophosphatase 1-like isoform X1 [Nicotiana tabacum]	GO:0004427,GO:0046872,GO:0051262,GO:0052731,GO:0052732	inorganic diphosphatase activity|metal ion binding|protein tetramerization|phosphocholine phosphatase activity|phosphoethanolamine phosphatase activity	ko00750	Vitamin B6 metabolism
NbS00001730g0005	930.777	252.033	1609.52	6.38616	2.67495	0.000593976	0.0642301	Up	4.31931	21.6349	PREDICTED: mitogen-activated protein kinase 9 isoform X1 [Nicotiana sylvestris]	GO:0004707,GO:0005524,GO:0005634,GO:0005739,GO:0005829,GO:0009738,GO:0010468	MAP kinase activity|ATP binding|nucleus|mitochondrion|cytosol|abscisic acid-activated signaling pathway|regulation of gene expression
NbS00001781g0001	895.526	68.3955	1722.66	25.1867	4.65459	5.05e-08	3.98e-05	Up	1.25866	23.8006	PREDICTED: PI-PLC X domain-containing protein At5g67130-like isoform X1 [Nicotiana tomentosiformis]	GO:0005886,GO:0006629,GO:0008081,GO:0046658	plasma membrane|lipid metabolic process|phosphoric diester hydrolase activity|anchored component of plasma membrane
NbS00001787g0002	326.151	52.4678	599.835	11.4324	3.51506	1.01e-05	0.00323756	Up	7.68543	84.4716
NbS00001793g0012	33.6979	6.55847	60.8373	9.27614	3.21352	0.00526926	0.276134	Up	0	0	PREDICTED: G-type lectin S-receptor-like serine/threonine-protein kinase At4g27290 [Nicotiana tabacum]
NbS00001845g0007	827.225	114.305	1540.14	13.474	3.75211	3.76e-06	0.00142256	Up	2.72065	33.9446	PREDICTED: bifunctional 3-dehydroquinate dehydratase/shikimate dehydrogenase, chloroplastic-like [Nicotiana sylvestris]	GO:0003855,GO:0004764,GO:0009073,GO:0009423,GO:0009507,GO:0009570,GO:0009793,GO:0019632,GO:0050661	3-dehydroquinate dehydratase activity|shikimate 3-dehydrogenase (NADP+) activity|aromatic amino acid family biosynthetic process|chorismate biosynthetic process|chloroplast|chloroplast stroma|embryo development ending in seed dormancy|shikimate metabolic process|NADP binding	ko01230,ko00400	Biosynthesis of amino acids|Phenylalanine, tyrosine and tryptophan biosynthesis
NbS00001860g0012	245.404	116.179	374.63	3.2246	1.68912	0.024056	0.660622	Up	1.79649	5.10573	PREDICTED: MLO-like protein 8 [Nicotiana tomentosiformis]	GO:0005516,GO:0005886,GO:0006952,GO:0009607,GO:0016021	calmodulin binding|plasma membrane|defense response|response to biotic stimulus|integral component of membrane
NbS00001873g0025	566.613	247.348	885.877	3.5815	1.84056	0.0123717	0.45164	Up	3.31214	10.7399	PREDICTED: probable alpha,alpha-trehalose-phosphate synthase [UDP-forming] 11 isoform X1 [Nicotiana sylvestris]	GO:0005739,GO:0005829,GO:0005992,GO:0016757,GO:0016791,GO:0070413	mitochondrion|cytosol|trehalose biosynthetic process|transferase activity, transferring glycosyl groups|phosphatase activity|trehalose metabolism in response to stress	ko00500	Starch and sucrose metabolism
NbS00001875g0002	954.707	406.625	1502.79	3.69576	1.88587	0.0128269	0.461142	Up	63.7726	228.453	PREDICTED: uncharacterized protein LOC104226139 [Nicotiana sylvestris]	GO:0005886,GO:0009507	plasma membrane|chloroplast
NbS00001899g0004	12.1438	1.87385	22.4138	11.9613	3.58031	0.0277183	0.713022	Up	0.0533938	0.461989	PREDICTED: SNF1-related protein kinase regulatory subunit gamma-1-like isoform X1 [Nicotiana sylvestris]	GO:0005975	carbohydrate metabolic process
NbS00002024g0006	55.7325	19.6754	91.7897	4.66519	2.22194	0.0216525	0.622818	Up	0.236471	0.618173	PREDICTED: pathogenesis-related genes transcriptional activator PTI6-like [Nicotiana sylvestris]	GO:0003677,GO:0003700,GO:0005634,GO:0006351,GO:0006952	DNA binding|DNA binding transcription factor activity|nucleus|transcription, DNA-templated|defense response
NbS00002094g0001	53.5327	20.6123	86.453	4.19424	2.06841	0.0328099	0.769865	Up	1.01377	4.0962	ethylene response factor [Nicotiana umbratica]	GO:0003677,GO:0003700,GO:0005634,GO:0006351,GO:0006952,GO:0009867,GO:0009873	DNA binding|DNA binding transcription factor activity|nucleus|transcription, DNA-templated|defense response|jasmonic acid mediated signaling pathway|ethylene-activated signaling pathway	ko04075	Plant hormone signal transduction
NbS00002096g0010	271.351	73.0801	469.621	6.42612	2.68395	0.000510653	0.0578614	Up	3.23968	18.1259	PREDICTED: peroxidase 72-like [Nicotiana sylvestris]	GO:0004601,GO:0005576,GO:0005618,GO:0006979,GO:0020037,GO:0042744,GO:0046872	peroxidase activity|extracellular region|cell wall|response to oxidative stress|heme binding|hydrogen peroxide catabolic process|metal ion binding	ko00940	Phenylpropanoid biosynthesis
NbS00002128g0005	21.6193	3.7477	39.4909	10.5374	3.39744	0.010073	0.403988	Up	0	0
NbS00002130g0003	274.263	100.251	448.275	4.47153	2.16077	0.00420156	0.240223	Up	2.41458	15.9632	PREDICTED: auxin-responsive protein SAUR36-like [Nicotiana tabacum]	GO:0005634,GO:0007275,GO:0009734,GO:0010029,GO:0040008,GO:1900057	nucleus|multicellular organism development|auxin-activated signaling pathway|regulation of seed germination|regulation of growth|positive regulation of leaf senescence	ko04075	Plant hormone signal transduction
NbS00002167g0008	18.6129	0.936925	36.2889	38.732	5.27545	0.00156481	0.126595	Up	0	1.55262	PREDICTED: protein trichome birefringence-like 38 [Nicotiana sylvestris]	GO:0005794,GO:0016021,GO:0016413,GO:0071554	Golgi apparatus|integral component of membrane|O-acetyltransferase activity|cell wall organization or biogenesis
NbS00002180g0103	565.497	10.3062	1120.69	108.739	6.76473	1.32e-12	4.75e-09	Up	0.564807	58.1851	PREDICTED: uncharacterized protein LOC104100182 [Nicotiana tomentosiformis]
NbS00002194g0004	994.669	491.886	1497.45	3.04431	1.60612	0.03316	0.774561	Up	4.9997	13.3906	PREDICTED: calmodulin-like [Nicotiana tomentosiformis]	GO:0005509	calcium ion binding	ko04015,ko04014,ko04070,ko04024,ko04114,ko04020,ko04022	Rap1 signaling pathway|Ras signaling pathway|Phosphatidylinositol signaling system|cAMP signaling pathway|Oocyte meiosis|Calcium signaling pathway|cGMP-PKG signaling pathway
NbS00002202g0005	774.513	189.259	1359.77	7.1847	2.84493	0.000240598	0.0328586	Up	3.33238	21.6368	PREDICTED: receptor-like cytosolic serine/threonine-protein kinase RBK2 isoform X1 [Nicotiana tabacum]
NbS00002227g0002	1419.96	507.813	2332.1	4.59243	2.19926	0.00587689	0.297577	Up	35.1309	157.742	harpin inducing protein 1-like 18 [Nicotiana tabacum]	GO:0004871,GO:0009506,GO:0009507,GO:0010150,GO:0016021,GO:0046658,GO:0051607,GO:0051707	signal transducer activity|plasmodesma|chloroplast|leaf senescence|integral component of membrane|anchored component of plasma membrane|defense response to virus|response to other organism
NbS00002228g0004	73.9663	33.7293	114.203	3.38588	1.75953	0.0498992	0.937915	Up	0.976172	2.6352	PREDICTED: ethylene-responsive transcription factor ABR1-like isoform X2 [Nicotiana sylvestris]	GO:0003677,GO:0003700,GO:0005634,GO:0006351,GO:0006970,GO:0009737,GO:0009738,GO:0009749,GO:0009788,GO:0009873,GO:0050832,GO:1902074	DNA binding|DNA binding transcription factor activity|nucleus|transcription, DNA-templated|response to osmotic stress|response to abscisic acid|abscisic acid-activated signaling pathway|response to glucose|negative regulation of abscisic acid-activated signaling pathway|ethylene-activated signaling pathway|defense response to fungus|response to salt
NbS00002253g0004	687.435	297.942	1076.93	3.61455	1.85382	0.0123761	0.45164	Up	5.7683	18.7911	PREDICTED: TMV resistance protein N-like isoform X1 [Nicotiana sylvestris]	GO:0005524,GO:0007165,GO:0043531,GO:0050832	ATP binding|signal transduction|ADP binding|defense response to fungus
NbS00002268g0012	123.336	37.477	209.195	5.58196	2.48077	0.00324195	0.202276	Up	0	0
NbS00002272g0002	7339.48	2139	12540	5.86254	2.55152	0.022465	0.635412	Up	46.2638	232.083	PREDICTED: trans-cinnamate 4-monooxygenase-like [Nicotiana sylvestris]	GO:0005506,GO:0016710,GO:0020037	iron ion binding|trans-cinnamate 4-monooxygenase activity|heme binding	ko00130,ko01220,ko00945,ko00940,ko00360,ko00941	Ubiquinone and other terpenoid-quinone biosynthesis|Degradation of aromatic compounds|Stilbenoid, diarylheptanoid and gingerol biosynthesis|Phenylpropanoid biosynthesis|Phenylalanine metabolism|Flavonoid biosynthesis
NbS00002311g0012	879.995	199.565	1560.42	7.81913	2.96701	0.000158176	0.0245083	Up	6.13214	41.0956	PREDICTED: probable pectate lyase 5 [Nicotiana sylvestris]	GO:0030570,GO:0031225,GO:0045490,GO:0046872	pectate lyase activity|anchored component of membrane|pectin catabolic process|metal ion binding	ko00040,ko02024	Pentose and glucuronate interconversions|Quorum sensing
NbS00002369g0001	11.0765	1.87385	20.2791	10.8222	3.43592	0.0386279	0.837082	Up	0	1.6661	PREDICTED: uncharacterized protein LOC104090656 [Nicotiana tomentosiformis]	GO:0005634,GO:0040008	nucleus|regulation of growth
NbS00002389g0014	2115.68	609.938	3621.42	5.93736	2.56982	0.00270186	0.178653	Up	14.8107	80.3121	PREDICTED: secoisolariciresinol dehydrogenase-like [Nicotiana tabacum]	GO:0000166,GO:0016491	nucleotide binding|oxidoreductase activity
NbS00002398g0007	912.473	70.2694	1754.68	24.9707	4.64217	5.58e-08	4.31e-05	Up	1.37819	30.2427	PREDICTED: laccase-14-like [Nicotiana tabacum]	GO:0005507,GO:0016722,GO:0046274,GO:0048046,GO:0052716	copper ion binding|oxidoreductase activity, oxidizing metal ions|lignin catabolic process|apoplast|hydroquinone:oxygen oxidoreductase activity
NbS00002418g0201	45.4384	6.55847	84.3184	12.8564	3.68442	0.000888051	0.0864982	Up	0.354545	4.28882	PREDICTED: basic 7S globulin-like [Nicotiana tabacum]	GO:0004190,GO:0006508,GO:0030163,GO:0042802,GO:0045735	aspartic-type endopeptidase activity|proteolysis|protein catabolic process|identical protein binding|nutrient reservoir activity
NbS00002420g0009	552.358	260.465	844.251	3.24132	1.69658	0.0204765	0.606248	Up	1.71069	5.10201	PREDICTED: transcription factor PIF1-like [Nicotiana tabacum]	GO:0003677,GO:0003700,GO:0005634,GO:0006351,GO:0006355,GO:0006783,GO:0009740,GO:0009959,GO:0010029,GO:0010099,GO:0010100,GO:0010161,GO:0010187,GO:0010313,GO:0015995,GO:0042802,GO:0046983	DNA binding|DNA binding transcription factor activity|nucleus|transcription, DNA-templated|regulation of transcription, DNA-templated|heme biosynthetic process|gibberellic acid mediated signaling pathway|negative gravitropism|regulation of seed germination|regulation of photomorphogenesis|negative regulation of photomorphogenesis|red light signaling pathway|negative regulation of seed germination…
NbS00002429g0001	44.7865	15.9277	73.6452	4.62371	2.20905	0.0292958	0.736482	Up	1.90805	8.91707	hypothetical protein F511_06728 [Dorcoceras hygrometricum]
NbS00002447g0020	514.956	107.746	922.166	8.55867	3.09739	6.14e-05	0.012191	Up	3.13391	20.8838	PREDICTED: UDP-glycosyltransferase 83A1-like [Nicotiana sylvestris]	GO:0008152,GO:0043231,GO:0080043,GO:0080044	metabolic process|intracellular membrane-bounded organelle|quercetin 3-O-glucosyltransferase activity|quercetin 7-O-glucosyltransferase activity
NbS00002484g0004	2146.7	609.001	3684.39	6.0499	2.59691	0.00251696	0.169805	Up	27.4792	142.636	PREDICTED: peroxidase 2-like [Nicotiana sylvestris]	GO:0004601,GO:0005576,GO:0006979,GO:0020037,GO:0042744,GO:0046872	peroxidase activity|extracellular region|response to oxidative stress|heme binding|hydrogen peroxide catabolic process|metal ion binding	ko00940	Phenylpropanoid biosynthesis
NbS00002487g0004	491.796	141.476	842.117	5.95238	2.57347	0.000650319	0.0691102	Up	1.74254	8.75344	PREDICTED: extensin-2-like, partial [Nicotiana tabacum]
NbS00002496g0006	124.297	54.3416	194.253	3.57465	1.8378	0.0249254	0.672187	Up	0.932331	2.74786	PREDICTED: uncharacterized protein LOC104217548 [Nicotiana sylvestris]
NbS00002496g0029	106.182	30.9185	181.445	5.86848	2.55299	0.00325423	0.202763	Up	1.2932	6.75108	PREDICTED: uncharacterized protein LOC104108643 [Nicotiana tomentosiformis]
NbS00002535g0005	85.3205	0.936925	169.704	181.129	7.50087	2.39e-08	2.22e-05	Up	0.0350216	4.31579	PREDICTED: organic cation/carnitine transporter 4-like [Nicotiana sylvestris]	GO:0005524,GO:0008514,GO:0009535,GO:0009705,GO:0016021,GO:0042631	ATP binding|organic anion transmembrane transporter activity|chloroplast thylakoid membrane|plant-type vacuole membrane|integral component of membrane|cellular response to water deprivation
NbS00002540g0114	91.9563	20.6123	163.3	7.92245	2.98595	0.00105378	0.0969955	Up	0.605899	4.57218	PREDICTED: patatin-like protein 2 [Nicotiana sylvestris]	GO:0004620,GO:0005737,GO:0006952,GO:0009737,GO:0016020,GO:0016042,GO:0047372	phospholipase activity|cytoplasm|defense response|response to abscisic acid|membrane|lipid catabolic process|acylglycerol lipase activity
NbS00002583g0204	24.4832	0.936925	48.0295	51.2629	5.67984	0.000357649	0.044097	Up	0.0774616	2.5525	PREDICTED: uncharacterized protein LOC104235421 [Nicotiana sylvestris]
NbS00002603g0003	142.999	69.3324	216.666	3.12503	1.64387	0.0390918	0.841611	Up	0.66447	2.78368	PREDICTED: uncharacterized protein At1g76070 [Nicotiana sylvestris]	GO:0005886	plasma membrane
NbS00002665g0009	1749.94	620.244	2879.63	4.64274	2.21498	0.00702961	0.328847	Up	7.23736	28.6195	PREDICTED: putative receptor-like protein kinase At4g00960 [Nicotiana sylvestris]
NbS00002677g0301	14.2784	1.87385	26.683	14.2397	3.83185	0.0147388	0.501581	Up	0	6.85781	PREDICTED: uncharacterized protein LOC104098137 [Nicotiana tomentosiformis]	GO:0004860,GO:0006974,GO:0007049	protein kinase inhibitor activity|cellular response to DNA damage stimulus|cell cycle
NbS00002679g0003	123.846	22.4862	225.205	10.0152	3.32413	0.000160826	0.024754	Up	0.778659	8.54521	PREDICTED: uncharacterized protein At1g66480-like [Nicotiana sylvestris]	GO:0005886	plasma membrane
NbS00002679g0005	6.93759	0	13.8752	Inf	Inf	0.0198304	0.596728	Up	0	0.410364	PREDICTED: probable GTP diphosphokinase RSH2, chloroplastic [Nicotiana tomentosiformis]	GO:0005524,GO:0005525,GO:0008728,GO:0009507,GO:0015969,GO:0016301	ATP binding|GTP binding|GTP diphosphokinase activity|chloroplast|guanosine tetraphosphate metabolic process|kinase activity
NbS00002728g0011	147.339	29.9816	264.696	8.82861	3.14219	0.00020955	0.0300252	Up	1.21233	9.41206	PREDICTED: UDP-glycosyltransferase 74F2-like [Nicotiana sylvestris]	GO:0008152,GO:0035251	metabolic process|UDP-glucosyltransferase activity
NbS00002770g0014	243.151	125.548	360.755	2.87344	1.52278	0.0410999	0.865414	Up	15.6065	38.8216	PREDICTED: uncharacterized protein LOC104210326 [Nicotiana sylvestris]
NbS00002803g0001	163.498	81.5125	245.484	3.01161	1.59054	0.0415689	0.870174	Up	14.895	29.2853	PREDICTED: calcium-binding protein PBP1-like [Nicotiana sylvestris]	GO:0005509,GO:0009733	calcium ion binding|response to auxin
NbS00002880g0012	5.87027	0	11.7405	Inf	Inf	0.032568	0.76637	Up	0	0.427757	PREDICTED: metacaspase-1-like [Nicotiana sylvestris]	GO:0004197,GO:0006952,GO:0043068	cysteine-type endopeptidase activity|defense response|positive regulation of programmed cell death
NbS00002905g0008	151.004	69.3324	232.676	3.35595	1.74672	0.0276275	0.711204	Up	0.332694	1.13264	PREDICTED: LOW QUALITY PROTEIN: uncharacterized protein LOC107817352 [Nicotiana tabacum]	GO:0005524,GO:0005737,GO:0009626,GO:0016020,GO:0043531	ATP binding|cytoplasm|plant-type hypersensitive response|membrane|ADP binding
NbS00002931g0010	252.086	81.5125	422.659	5.18521	2.3744	0.00194141	0.145085	Up	0.799295	4.55371	PREDICTED: BEL1-like homeodomain protein 7 isoform X1 [Nicotiana tabacum]	GO:0003677,GO:0003700,GO:0005634,GO:0006351	DNA binding|DNA binding transcription factor activity|nucleus|transcription, DNA-templated
NbS00002932g0010	270.462	101.188	439.736	4.34574	2.1196	0.00495651	0.266968	Up	1.6841	5.4726	PREDICTED: BEL1-like homeodomain protein 7 isoform X1 [Nicotiana tabacum]	GO:0003700,GO:0005634,GO:0006351,GO:0043565,GO:0048510	DNA binding transcription factor activity|nucleus|transcription, DNA-templated|sequence-specific DNA binding|regulation of timing of transition from vegetative to reproductive phase
NbS00003002g0007	22.5562	5.62155	39.4909	7.02491	2.81248	0.0241928	0.660622	Up	0.21984	1.76199	PREDICTED: transcription factor bHLH25-like [Nicotiana tabacum]	GO:0003677,GO:0003700,GO:0005634,GO:0006351,GO:0006355,GO:0046983	DNA binding|DNA binding transcription factor activity|nucleus|transcription, DNA-templated|regulation of transcription, DNA-templated|protein dimerization activity
NbS00003034g0111	720.227	363.527	1076.93	2.96244	1.56679	0.0333712	0.776103	Up	4.84568	12.8666	PREDICTED: proline-rich receptor-like protein kinase PERK9 [Nicotiana sylvestris]
NbS00003058g0007	339.816	170.52	509.112	2.98564	1.57804	0.0311053	0.754806	Up	2.84504	6.77334	PREDICTED: uncharacterized protein LOC104226485 isoform X1 [Nicotiana sylvestris]
NbS00003088g0002	607.301	245.474	969.128	3.94798	1.98112	0.00748346	0.340138	Up	5.8282	19.7983	PREDICTED: heterogeneous nuclear ribonucleoprotein 1-like [Nicotiana tabacum]	GO:0003729,GO:0005634,GO:0005681,GO:0005829,GO:0006397,GO:0008380,GO:0010228,GO:0051028,GO:1901000,GO:2000070	mRNA binding|nucleus|spliceosomal complex|cytosol|mRNA processing|RNA splicing|vegetative to reproductive phase transition of meristem|mRNA transport|regulation of response to salt stress|regulation of response to water deprivation	ko03015	mRNA surveillance pathway
NbS00003096g0010	555.831	179.89	931.772	5.17969	2.37287	0.00155298	0.126595	Up	2.33673	8.1239	PREDICTED: spermine synthase [Nicotiana tomentosiformis]	GO:0006597,GO:0016768	spermine biosynthetic process|spermine synthase activity	ko00330,ko00410,ko00480,ko00270	Arginine and proline metabolism|beta-Alanine metabolism|Glutathione metabolism|Cysteine and methionine metabolism
NbS00003105g0015	515.69	273.582	757.798	2.76991	1.46984	0.0430493	0.877657	Up	5.55292	13.5795	PREDICTED: HIPL1 protein-like [Nicotiana tabacum]	GO:0005886,GO:0016491,GO:0031225,GO:0046658	plasma membrane|oxidoreductase activity|anchored component of membrane|anchored component of plasma membrane
NbS00003176g0023	63.933	16.8646	111.001	6.5819	2.7185	0.0048429	0.263045	Up	0.634592	2.52634	PREDICTED: beta-amyrin 28-oxidase-like [Nicotiana sylvestris]	GO:0004497,GO:0005506,GO:0016021,GO:0016705,GO:0020037	monooxygenase activity|iron ion binding|integral component of membrane|oxidoreductase activity, acting on paired donors, with incorporation or reduction of molecular oxygen|heme binding
NbS00003190g0005	34.2968	5.62155	62.972	11.2019	3.48567	0.00289374	0.188653	Up	0.265353	2.37923	PREDICTED: uncharacterized protein LOC104102164 [Nicotiana tomentosiformis]
NbS00003244g0001	70.0762	20.6123	119.54	5.79944	2.53591	0.00685763	0.325268	Up	0.63374	3.36937	PREDICTED: mitogen-activated protein kinase kinase kinase NPK1-like [Nicotiana sylvestris]	GO:0004674,GO:0004702,GO:0004709,GO:0005524,GO:0005634,GO:0005737,GO:0006970,GO:0007346,GO:0009737,GO:0009738,GO:0023014,GO:0031098,GO:0032147	protein serine/threonine kinase activity|signal transducer, downstream of receptor, with serine/threonine kinase activity|MAP kinase kinase kinase activity|ATP binding|nucleus|cytoplasm|response to osmotic stress|regulation of mitotic cell cycle|response to abscisic acid|abscisic acid-activated signaling pathway|signal transduction by protein phosphorylation|stress-activated protein kinase signal…
NbS00003247g0017	61.3058	0.936925	121.675	129.866	7.02088	5.15e-07	0.000271413	Up	0	1.29234	PREDICTED: probable UDP-arabinose 4-epimerase 2 isoform X2 [Solanum tuberosum]	GO:0003978,GO:0005794,GO:0006012,GO:0009832,GO:0016021,GO:0019567,GO:0032580,GO:0033358,GO:0045227,GO:0050373	UDP-glucose 4-epimerase activity|Golgi apparatus|galactose metabolic process|plant-type cell wall biogenesis|integral component of membrane|arabinose biosynthetic process|Golgi cisterna membrane|UDP-L-arabinose biosynthetic process|capsule polysaccharide biosynthetic process|UDP-arabinose 4-epimerase activity	ko00520	Amino sugar and nucleotide sugar metabolism
NbS00003263g0001	68.9437	21.5493	116.338	5.3987	2.43261	0.00935838	0.391897	Up	0.592205	4.62175	PREDICTED: uncharacterized protein LOC104091244 [Nicotiana tomentosiformis]
NbS00003269g0011	1792.96	117.116	3468.79	29.6186	4.88843	1.47e-07	9.12e-05	Up	0.462105	22.5441	PREDICTED: alpha-galactosidase-like [Nicotiana tomentosiformis]	GO:0005618,GO:0005975,GO:0009505,GO:0048046,GO:0052692,GO:0071555	cell wall|carbohydrate metabolic process|plant-type cell wall|apoplast|raffinose alpha-galactosidase activity|cell wall organization	ko00603,ko00561,ko00052,ko00600	Glycosphingolipid biosynthesis - globo series|Glycerolipid metabolism|Galactose metabolism|Sphingolipid metabolism
NbS00003323g0009	1186.2	86.1971	2286.2	26.523	4.72917	7.1e-08	5.08e-05	Up	6.05998	135.828	PREDICTED: non-specific lipid-transfer protein-like protein At2g13820 [Nicotiana tabacum]	GO:0005576,GO:0005886,GO:0006869,GO:0008289,GO:0046658	extracellular region|plasma membrane|lipid transport|lipid binding|anchored component of plasma membrane
NbS00003348g0002	962.077	385.076	1539.08	3.99681	1.99885	0.00863862	0.371672	Up	8.16405	27.7276	PREDICTED: caffeoylshikimate esterase-like [Nicotiana tomentosiformis]	GO:0003846,GO:0004622,GO:0005783,GO:0005794,GO:0005886,GO:0006629,GO:0006979,GO:0009506,GO:0009809,GO:0010043,GO:0016787,GO:0042542,GO:0046686,GO:0090430	2-acylglycerol O-acyltransferase activity|lysophospholipase activity|endoplasmic reticulum|Golgi apparatus|plasma membrane|lipid metabolic process|response to oxidative stress|plasmodesma|lignin biosynthetic process|response to zinc ion|hydrolase activity|response to hydrogen peroxide|response to cadmium ion|caffeoyl-CoA: alcohol caffeoyl transferase activity	ko00561	Glycerolipid metabolism
NbS00003496g0006	254.788	19.6754	489.901	24.8991	4.63802	8.38e-08	5.81e-05	Up	3.56271	56.8814	PREDICTED: putative late blight resistance protein homolog R1B-19 [Nicotiana tabacum]	GO:0005737,GO:0030001,GO:0046914,GO:0046916	cytoplasm|metal ion transport|transition metal ion binding|cellular transition metal ion homeostasis
NbS00003512g0006	124.546	43.0985	205.993	4.77958	2.25688	0.00673405	0.321049	Up	1.05763	3.83416	PREDICTED: laccase-7-like [Nicotiana sylvestris]	GO:0005507,GO:0016722,GO:0046274,GO:0048046,GO:0052716	copper ion binding|oxidoreductase activity, oxidizing metal ions|lignin catabolic process|apoplast|hydroquinone:oxygen oxidoreductase activity
NbS00003530g0002	658.953	9.36925	1308.54	139.663	7.1258	2.82e-13	2.18e-09	Up	0.337533	63.6507	PREDICTED: uncharacterized protein LOC104212071 [Nicotiana sylvestris]
NbS00003530g0014	2579.25	44.9724	5113.54	113.704	6.82914	2.67e-10	3.87e-07	Up	3.87302	240.677	PREDICTED: heavy metal-associated isoprenylated plant protein 26 [Nicotiana sylvestris]	GO:0005737,GO:0030001,GO:0046914,GO:0046916	cytoplasm|metal ion transport|transition metal ion binding|cellular transition metal ion homeostasis
NbS00003545g0002	1198.83	180.826	2216.83	12.2594	3.61582	1.37e-05	0.00402842	Up	5.00599	50.9834	PREDICTED: cannabidiolic acid synthase-like [Nicotiana tabacum]	GO:0005576,GO:0005618,GO:0009651,GO:0016614,GO:0050660	extracellular region|cell wall|response to salt stress|oxidoreductase activity, acting on CH-OH group of donors|flavin adenine dinucleotide binding
NbS00003547g0012	27.3592	5.62155	49.0968	8.73368	3.12659	0.00970123	0.396956	Up	0.792837	4.97152	PREDICTED: MATE efflux family protein 5-like [Nicotiana sylvestris]	GO:0006855,GO:0015238,GO:0015297,GO:0016021	drug transmembrane transport|drug transmembrane transporter activity|antiporter activity|integral component of membrane
NbS00003556g0039	12.6775	1.87385	23.4811	12.5309	3.64742	0.0235786	0.65414	Up	0	0
NbS00003594g0001	12.209	0.936925	23.4811	25.0619	4.64742	0.0104377	0.411322	Up	0.0721512	0.888405	PREDICTED: ethylene-responsive transcription factor 13-like [Nicotiana sylvestris]	GO:0003677,GO:0003700,GO:0005634,GO:0006351,GO:0006952,GO:0009873,GO:0010200,GO:0043565	DNA binding|DNA binding transcription factor activity|nucleus|transcription, DNA-templated|defense response|ethylene-activated signaling pathway|response to chitin|sequence-specific DNA binding
NbS00003615g0014	1460.48	653.974	2266.99	3.46649	1.79347	0.0232676	0.648898	Up	17.9316	54.7001	PREDICTED: aldose 1-epimerase [Nicotiana sylvestris]	GO:0004034,GO:0005737,GO:0005975,GO:0006006,GO:0006012,GO:0030246,GO:0033499	aldose 1-epimerase activity|cytoplasm|carbohydrate metabolic process|glucose metabolic process|galactose metabolic process|carbohydrate binding|galactose catabolic process via UDP-galactose	ko00052,ko00010	Galactose metabolism|Glycolysis / Gluconeogenesis
NbS00003616g0017	2969.62	1283.59	4655.66	3.62707	1.8588	0.0355797	0.800811	Up	14.0083	43.9335	PREDICTED: acid beta-fructofuranosidase AIV-18 [Nicotiana sylvestris]	GO:0004575,GO:0005775,GO:0005985,GO:0016021	sucrose alpha-glucosidase activity|vacuolar lumen|sucrose metabolic process|integral component of membrane	ko00500,ko00052	Starch and sucrose metabolism|Galactose metabolism
NbS00003644g0003	1053.99	91.8186	2016.17	21.9582	4.45669	1.93e-07	0.000116347	Up	0.205889	16.4585	PREDICTED: uncharacterized protein LOC104225821 isoform X2 [Nicotiana sylvestris]
NbS00003651g0003	11.7405	0	23.4811	Inf	Inf	0.00287507	0.187699	Up	0	0	PREDICTED: uncharacterized protein LOC107803582 [Nicotiana tabacum]
NbS00003651g0007	257.439	50.5939	464.285	9.17669	3.19797	5.78e-05	0.0118827	Up	2.50408	23.7102	PREDICTED: putative HVA22-like protein g [Nicotiana tomentosiformis]
NbS00003673g0009	51.8665	21.5493	82.1838	3.81376	1.93121	0.0465059	0.905628	Up	5.3743	17.3092	PREDICTED: trypsin inhibitor 1 [Nicotiana tomentosiformis]	GO:0004867,GO:0005576,GO:0005773,GO:0009611	serine-type endopeptidase inhibitor activity|extracellular region|vacuole|response to wounding
NbS00003675g0004	155.196	62.774	247.619	3.94461	1.97988	0.0129296	0.462334	Up	0.532303	2.06175	PREDICTED: uncharacterized protein LOC104210991 [Nicotiana sylvestris]
NbS00003692g0004	554.029	14.0539	1094	77.8436	6.28251	1.09e-11	2.46e-08	Up	0.415438	25.5401	PREDICTED: transcription factor bHLH87-like [Nicotiana sylvestris]	GO:0003677,GO:0003700,GO:0005634,GO:0006351,GO:0006355,GO:0046983	DNA binding|DNA binding transcription factor activity|nucleus|transcription, DNA-templated|regulation of transcription, DNA-templated|protein dimerization activity
NbS00003783g0004	12.2742	0	24.5484	Inf	Inf	0.00237645	0.165914	Up	0	0	PREDICTED: uncharacterized protein LOC104246836 isoform X1 [Nicotiana sylvestris]
NbS00003786g0005	117.845	24.36	211.33	8.67526	3.11691	0.000384115	0.0461364	Up	0.539097	4.4265	PREDICTED: protein SRG1-like [Nicotiana tabacum]	GO:0005829,GO:0009813,GO:0046872,GO:0051213,GO:0080167,GO:0097237,GO:0120091,GO:2000022	cytosol|flavonoid biosynthetic process|metal ion binding|dioxygenase activity|response to karrikin|cellular response to toxic substance|jasmonic acid hydrolase|regulation of jasmonic acid mediated signaling pathway
NbS00003792g0001	1511	625.866	2396.14	3.82852	1.93679	0.0151691	0.509468	Up	9.85668	33.1621	PREDICTED: uncharacterized protein LOC104237594 isoform X1 [Nicotiana sylvestris]	GO:0016021,GO:0017022,GO:0030133	integral component of membrane|myosin binding|transport vesicle
NbS00003814g0001	60.5113	4.68462	116.338	24.834	4.63425	3.47e-05	0.0081763	Up	0.202202	5.85141	PREDICTED: transcription factor PRE6-like [Nicotiana sylvestris]	GO:0005634,GO:0006351,GO:0006355,GO:0009740,GO:0040008,GO:0046983	nucleus|transcription, DNA-templated|regulation of transcription, DNA-templated|gibberellic acid mediated signaling pathway|regulation of growth|protein dimerization activity
NbS00003816g0003	63.8026	18.7385	108.867	5.80979	2.53849	0.00792221	0.353066	Up	0	8.92002	PREDICTED: uncharacterized protein LOC104115956 [Nicotiana tomentosiformis]
NbS00003824g0015	614.335	305.437	923.233	3.02266	1.59582	0.02926	0.736379	Up	13.6616	35.7215	PREDICTED: chorismate mutase 1, chloroplastic [Nicotiana sylvestris]	GO:0004106,GO:0005829,GO:0009073,GO:0009507,GO:0016688,GO:0046417	chorismate mutase activity|cytosol|aromatic amino acid family biosynthetic process|chloroplast|L-ascorbate peroxidase activity|chorismate metabolic process	ko01230,ko00400	Biosynthesis of amino acids|Phenylalanine, tyrosine and tryptophan biosynthesis
NbS00003844g0004	34.1664	7.4954	60.8373	8.11662	3.02088	0.00763384	0.344175	Up	0.27365	1.49943	PREDICTED: reticuline oxidase-like protein [Nicotiana sylvestris]	GO:0005576,GO:0005618,GO:0016614,GO:0050660	extracellular region|cell wall|oxidoreductase activity, acting on CH-OH group of donors|flavin adenine dinucleotide binding
NbS00003851g0014	1622.63	639.92	2605.33	4.07134	2.0255	0.0121527	0.446908	Up	4.09636	16.9989	peroxidase P7-like precursor [Nicotiana tabacum]	GO:0004601,GO:0005618,GO:0005794,GO:0005829,GO:0006979,GO:0009809,GO:0010089,GO:0020037,GO:0042744,GO:0046872,GO:0048046,GO:1901430	peroxidase activity|cell wall|Golgi apparatus|cytosol|response to oxidative stress|lignin biosynthetic process|xylem development|heme binding|hydrogen peroxide catabolic process|metal ion binding|apoplast|positive regulation of syringal lignin biosynthetic process	ko00940	Phenylpropanoid biosynthesis
NbS00003893g0016	30.4307	7.4954	53.3661	7.11985	2.83185	0.0139261	0.484472	Up	0.0226679	0.429059	PREDICTED: phosphate transporter PHO1 homolog 9-like [Nicotiana sylvestris]	GO:0005802,GO:0005886,GO:0006817,GO:0016021	trans-Golgi network|plasma membrane|phosphate ion transport|integral component of membrane
NbS00003896g0111	13.8752	0	27.7504	Inf	Inf	0.0013731	0.116658	Up	0	0.226058	PREDICTED: probable aquaporin PIP1-2 [Nicotiana sylvestris]	GO:0005887,GO:0015250,GO:0034220	integral component of plasma membrane|water channel activity|ion transmembrane transport
NbS00003896g0213	186.409	59.0263	313.793	5.31615	2.41038	0.00232014	0.162911	Up	1.56921	7.23168	PREDICTED: 7-deoxyloganetic acid glucosyltransferase-like [Nicotiana sylvestris]	GO:0035251,GO:0102970,GO:1900994	UDP-glucosyltransferase activity|7-deoxyloganetic acid glucosyltransferase activity|(-)-secologanin biosynthetic process
NbS00003897g0012	2814.32	823.557	4805.08	5.83455	2.54462	0.00457492	0.253464	Up	13.7523	58.6487	PREDICTED: caffeic acid 3-O-methyltransferase-like [Nicotiana sylvestris]	GO:0009809,GO:0046983,GO:0047763	lignin biosynthetic process|protein dimerization activity|caffeate O-methyltransferase activity	ko00940	Phenylpropanoid biosynthesis
NbS00003909g0008	10.5428	1.87385	19.2118	10.2526	3.35791	0.0458006	0.898466	Up	0.101268	0.564037	PREDICTED: uncharacterized protein LOC107790062 [Nicotiana tabacum]	GO:0005768,GO:0005789,GO:0005794,GO:0005802,GO:0008757,GO:0016021,GO:0032259	endosome|endoplasmic reticulum membrane|Golgi apparatus|trans-Golgi network|S-adenosylmethionine-dependent methyltransferase activity|integral component of membrane|methylation
NbS00003933g0015	2191.47	740.171	3642.77	4.92153	2.29911	0.00700377	0.328847	Up	8.80914	39.9511	PREDICTED: cytochrome P450 98A2-like [Nicotiana tabacum]	GO:0005506,GO:0009809,GO:0016020,GO:0016021,GO:0016709,GO:0020037	iron ion binding|lignin biosynthetic process|membrane|integral component of membrane|oxidoreductase activity, acting on paired donors, with incorporation or reduction of molecular oxygen, NAD(P)H as one donor, and incorporation of one atom of oxygen|heme binding	ko00940,ko00945,ko00941	Phenylpropanoid biosynthesis|Stilbenoid, diarylheptanoid and gingerol biosynthesis|Flavonoid biosynthesis
NbS00003949g0010	1550.55	701.757	2399.34	3.41905	1.77359	0.0259109	0.685496	Up	15.025	46.487	PREDICTED: uncharacterized protein LOC104235294 [Nicotiana sylvestris]	GO:0005739,GO:0007275,GO:0009507,GO:0009536,GO:0009706,GO:0009941,GO:0016021	mitochondrion|multicellular organism development|chloroplast|plastid|chloroplast inner membrane|chloroplast envelope|integral component of membrane
NbS00003963g0105	571.572	137.728	1005.42	7.30002	2.8679	0.000181493	0.0271265	Up	5.7598	34.1114	PREDICTED: GDSL esterase/lipase At1g28600-like [Nicotiana sylvestris]	GO:0005576,GO:0016042,GO:0016788	extracellular region|lipid catabolic process|hydrolase activity, acting on ester bonds
NbS00003964g0003	7273.47	1699.58	12847.3	7.55912	2.91822	0.00989376	0.400204	Up	44.6759	295.995	9-divinyl ether synthase [Nicotiana tabacum]	GO:0004497,GO:0005506,GO:0005829,GO:0016705,GO:0020037,GO:0102895	monooxygenase activity|iron ion binding|cytosol|oxidoreductase activity, acting on paired donors, with incorporation or reduction of molecular oxygen|heme binding|colneleate synthase activity
NbS00004006g0001	188.223	25.297	351.149	13.8811	3.79505	8.05e-06	0.00269192	Up	0.276877	2.84613	PREDICTED: FACT complex subunit SPT16-like [Nicotiana sylvestris]	GO:0005634,GO:0005694,GO:0006260,GO:0006281,GO:0006351,GO:0006355	nucleus|chromosome|DNA replication|DNA repair|transcription, DNA-templated|regulation of transcription, DNA-templated
NbS00004018g0010	1304.23	430.048	2178.4	5.06548	2.3407	0.00321263	0.201008	Up	2.77946	13.9557	PREDICTED: chromodomain-helicase-DNA-binding protein Mi-2 homolog isoform X3 [Nicotiana tabacum]
NbS00004090g0013	246.211	119.926	372.495	3.10603	1.63507	0.0286503	0.727958	Up	2.07856	5.56284	PREDICTED: phenylalanine ammonia-lyase-like [Nicotiana sylvestris]	GO:0005737,GO:0006559,GO:0009800,GO:0045548	cytoplasm|L-phenylalanine catabolic process|cinnamic acid biosynthetic process|phenylalanine ammonia-lyase activity	ko00940,ko00360	Phenylpropanoid biosynthesis|Phenylalanine metabolism
NbS00004095g0010	29.7667	9.36925	50.1641	5.35412	2.42065	0.0321349	0.766014	Up	0.122967	0.710896	PREDICTED: transcription factor GAMYB-like isoform X2 [Nicotiana sylvestris]	GO:0000981,GO:0001135,GO:0005634,GO:0006351,GO:0006357,GO:0009555,GO:0030154,GO:0043565,GO:0044212,GO:0048653	RNA polymerase II transcription factor activity, sequence-specific DNA binding|transcription factor activity, RNA polymerase II transcription factor recruiting|nucleus|transcription, DNA-templated|regulation of transcription from RNA polymerase II promoter|pollen development|cell differentiation|sequence-specific DNA binding|transcription regulatory region DNA binding|anther development
NbS00004197g0023	30.2351	10.3062	50.1641	4.86739	2.28315	0.0409563	0.86378	Up	0.0921277	0.923853	PREDICTED: endo-1,4-beta-xylanase-like [Nicotiana tabacum]
NbS00004204g0006	131.875	37.477	226.272	6.03763	2.59398	0.00196847	0.146871	Up	0.479824	2.54995	PREDICTED: putative E3 ubiquitin-protein ligase RING1a [Nicotiana sylvestris]	GO:0001709,GO:0005634,GO:0006351,GO:0010076,GO:0010077,GO:0010492,GO:0016567,GO:0016569,GO:0016740,GO:0035102,GO:0045814,GO:0045892,GO:0046872	cell fate determination|nucleus|transcription, DNA-templated|maintenance of floral meristem identity|maintenance of inflorescence meristem identity|maintenance of shoot apical meristem identity|protein ubiquitination|covalent chromatin modification|transferase activity|PRC1 complex|negative regulation of gene expression, epigenetic|negative regulation of transcription, DNA-templated|metal ion bin…
NbS00004218g0101	466.434	91.8186	841.049	9.1599	3.19533	3.85e-05	0.00890225	Up	3.34998	26.956	PREDICTED: auxin-responsive protein IAA14 [Nicotiana tomentosiformis]	GO:0003700,GO:0005634,GO:0006351,GO:0009733,GO:0009734,GO:0010102,GO:0045892	DNA binding transcription factor activity|nucleus|transcription, DNA-templated|response to auxin|auxin-activated signaling pathway|lateral root morphogenesis|negative regulation of transcription, DNA-templated	ko04075	Plant hormone signal transduction
NbS00004227g0111	41.5603	0.936925	82.1838	87.7165	6.45478	1.13e-05	0.00346667	Up	0.116885	8.33719	PREDICTED: 60S acidic ribosomal protein P1-like [Nicotiana sylvestris]	GO:0003735,GO:0006414,GO:0022625,GO:0032403	structural constituent of ribosome|translational elongation|cytosolic large ribosomal subunit|protein complex binding	ko03010	Ribosome
NbS00004242g0004	22.8822	0.936925	44.8275	47.8454	5.58031	0.000524509	0.0588233	Up	0	2.53095	PREDICTED: uncharacterized protein LOC107792370 [Nicotiana tabacum]
NbS00004264g0011	5.87027	0	11.7405	Inf	Inf	0.032568	0.76637	Up	0	0	PREDICTED: uncharacterized protein LOC104216320 [Nicotiana sylvestris]
NbS00004280g0101	1269.35	440.355	2098.35	4.76515	2.25252	0.00431977	0.245172	Up	8.73429	39.1804	PREDICTED: cytochrome P450 98A2-like isoform X1 [Nicotiana sylvestris]	GO:0005506,GO:0009809,GO:0016020,GO:0016021,GO:0016709,GO:0020037	iron ion binding|lignin biosynthetic process|membrane|integral component of membrane|oxidoreductase activity, acting on paired donors, with incorporation or reduction of molecular oxygen, NAD(P)H as one donor, and incorporation of one atom of oxygen|heme binding	ko00940,ko00945,ko00941	Phenylpropanoid biosynthesis|Stilbenoid, diarylheptanoid and gingerol biosynthesis|Flavonoid biosynthesis
NbS00004292g0013	531.635	274.519	788.751	2.87321	1.52266	0.0364411	0.81083	Up	9.1845	18.7189	PREDICTED: putative dual specificity protein phosphatase DSP8 isoform X1 [Nicotiana tabacum]	GO:0004439,GO:0004725,GO:0008138	phosphatidylinositol-4,5-bisphosphate 5-phosphatase activity|protein tyrosine phosphatase activity|protein tyrosine/serine/threonine phosphatase activity
NbS00004302g0013	973.264	331.671	1614.86	4.86885	2.28358	0.00300921	0.193409	Up	10.9764	46.9913	PREDICTED: uncharacterized protein LOC104218270 [Nicotiana sylvestris]
NbS00004308g0002	825.3	410.373	1240.23	3.0222	1.5956	0.03175	0.762326	Up	6.46215	17.6834	PREDICTED: defensin-like protein 19 [Nicotiana sylvestris]
NbS00004360g0004	74.826	29.0447	120.607	4.15248	2.05397	0.0232851	0.648898	Up	0	0	PREDICTED: transcription repressor KAN1-like [Nicotiana sylvestris]
NbS00004363g0003	355.394	192.07	518.718	2.70068	1.43332	0.0489809	0.931578	Up	6.89167	14.5569	PREDICTED: nucleolar GTP-binding protein 1-like [Nicotiana tomentosiformis]	GO:0005525,GO:0005730,GO:0016020,GO:0042254	GTP binding|nucleolus|membrane|ribosome biogenesis	ko03008	Ribosome biogenesis in eukaryotes
NbS00004363g0005	34.4924	2.81077	66.1739	23.543	4.55722	0.000373542	0.0453351	Up	0.145375	3.02279	PREDICTED: probable protein phosphatase 2C 55 [Nicotiana sylvestris]	GO:0004721,GO:0046872	phosphoprotein phosphatase activity|metal ion binding
NbS00004364g0001	138.576	56.2155	220.936	3.93015	1.97459	0.0147392	0.501581	Up	11.9303	35.9295	PREDICTED: uncharacterized protein LOC104102156 [Nicotiana tomentosiformis]
NbS00004373g0106	378.798	185.511	572.084	3.08383	1.62472	0.0261769	0.689011	Up	7.06695	19.6474	myb-related protein Myb4-like [Nicotiana tabacum]	GO:0000981,GO:0001135,GO:0003700,GO:0005634,GO:0006351,GO:0006357,GO:0009409,GO:0009414,GO:0009651,GO:0009723,GO:0009733,GO:0009753,GO:0010200,GO:0030154,GO:0043565,GO:0044212,GO:0046686	RNA polymerase II transcription factor activity, sequence-specific DNA binding|transcription factor activity, RNA polymerase II transcription factor recruiting|DNA binding transcription factor activity|nucleus|transcription, DNA-templated|regulation of transcription from RNA polymerase II promoter|response to cold|response to water deprivation|response to salt stress|response to ethylene|response…
NbS00004403g0002	60.5234	12.18	108.867	8.93814	3.15998	0.00161486	0.129197	Up	0.154235	1.20336	PREDICTED: E3 ubiquitin-protein ligase Os06g0535400-like [Nicotiana sylvestris]	GO:0005737,GO:0006281,GO:0007275,GO:0016567,GO:0016605,GO:0016740,GO:0032184,GO:0046872	cytoplasm|DNA repair|multicellular organism development|protein ubiquitination|PML body|transferase activity|SUMO polymer binding|metal ion binding
NbS00004429g0003	139.879	37.477	242.282	6.46482	2.69261	0.00125165	0.109939	Up	1.0132	5.92792	PREDICTED: heat stress transcription factor B-3 [Nicotiana tomentosiformis]	GO:0003700,GO:0005634,GO:0005737,GO:0006351,GO:0043565,GO:0046686	DNA binding transcription factor activity|nucleus|cytoplasm|transcription, DNA-templated|sequence-specific DNA binding|response to cadmium ion
NbS00004527g0012	206.435	108.683	304.187	2.79884	1.48483	0.0496798	0.9377	Up	3.34832	8.89171	PREDICTED: uncharacterized protein LOC104118386 [Nicotiana tomentosiformis]
NbS00004547g0007	227.697	56.2155	399.178	7.10086	2.82799	0.00033947	0.042402	Up	2.32535	16.7643	PREDICTED: RING-H2 finger protein ATL60-like [Nicotiana sylvestris]	GO:0016021,GO:0043161,GO:0046872,GO:0061630	integral component of membrane|proteasome-mediated ubiquitin-dependent protein catabolic process|metal ion binding|ubiquitin protein ligase activity
NbS00004563g0003	11.6753	0.936925	22.4138	23.9227	4.58031	0.0124519	0.451837	Up	0	2.7203	PREDICTED: uncharacterized protein LOC107807829 [Nicotiana tabacum]
NbS00004583g0114	29.3634	7.4954	51.2314	6.83505	2.77295	0.0166238	0.541502	Up	1.0021	7.30865	PREDICTED: putative uncharacterized transmembrane protein DDB_G0290641 [Nicotiana tabacum]
NbS00004629g0005	279.013	108.683	449.342	4.13442	2.04769	0.00638039	0.31088	Up	1.47481	5.3359	PREDICTED: BURP domain-containing protein 5-like [Nicotiana sylvestris]
NbS00004630g0001	89.7564	21.5493	157.964	7.33035	2.87388	0.00158746	0.127886	Up	0.769503	4.63225	12-oxophytodienoate reductase 1-like [Nicotiana tabacum]	GO:0005622,GO:0005737,GO:0010181,GO:0016629,GO:0031408,GO:0055114	intracellular|cytoplasm|FMN binding|12-oxophytodienoate reductase activity|oxylipin biosynthetic process|oxidation-reduction process	ko00592	alpha-Linolenic acid metabolism
NbS00004642g0008	20.0183	3.7477	36.2889	9.68299	3.27545	0.0143582	0.493282	Up	0.0134731	0.163943	PREDICTED: 26S proteasome non-ATPase regulatory subunit 1 homolog A [Nicotiana sylvestris]	GO:0000502,GO:0005634,GO:0005829,GO:0005886,GO:0008540,GO:0030163,GO:0030234,GO:0034515,GO:0042176,GO:0043161	proteasome complex|nucleus|cytosol|plasma membrane|proteasome regulatory particle, base subcomplex|protein catabolic process|enzyme regulator activity|proteasome storage granule|regulation of protein catabolic process|proteasome-mediated ubiquitin-dependent protein catabolic process	ko03050	Proteasome
NbS00004644g0006	102.576	29.0447	176.108	6.06335	2.60012	0.00296265	0.191268	Up	0.433842	2.50263	PREDICTED: proline-rich receptor-like protein kinase PERK9 [Nicotiana tomentosiformis]
NbS00004662g0103	207.43	63.7109	351.149	5.5116	2.46247	0.00167227	0.130644	Up	5.80909	17.6602
NbS00004699g0013	1381.03	361.653	2400.41	6.63732	2.7306	0.000774217	0.0780649	Up	7.2779	50.83	PREDICTED: geraniol 8-hydroxylase-like [Nicotiana sylvestris]	GO:0005506,GO:0005789,GO:0016021,GO:0016099,GO:0016709,GO:0020037,GO:0102811	iron ion binding|endoplasmic reticulum membrane|integral component of membrane|monoterpenoid biosynthetic process|oxidoreductase activity, acting on paired donors, with incorporation or reduction of molecular oxygen, NAD(P)H as one donor, and incorporation of one atom of oxygen|heme binding|geraniol 10-hydroxylase activity
NbS00004706g0011	139.708	55.2786	224.138	4.05469	2.01959	0.012663	0.457711	Up	0.337659	1.29952	PREDICTED: protein CASP-like [Nicotiana tomentosiformis]	GO:0000139,GO:0005768,GO:0005794,GO:0005802,GO:0006891,GO:0016021,GO:0030173,GO:0048193	Golgi membrane|endosome|Golgi apparatus|trans-Golgi network|intra-Golgi vesicle-mediated transport|integral component of membrane|integral component of Golgi membrane|Golgi vesicle transport
NbS00004709g0014	72.2108	20.6123	123.809	6.00656	2.58654	0.00565872	0.289367	Up	0.32877	1.63783	PREDICTED: wee1-like protein kinase [Nicotiana sylvestris]	GO:0000076,GO:0004672,GO:0004715,GO:0005524,GO:0005634,GO:0007050,GO:0046872,GO:0051301	DNA replication checkpoint|protein kinase activity|non-membrane spanning protein tyrosine kinase activity|ATP binding|nucleus|cell cycle arrest|metal ion binding|cell division	ko04110	Cell cycle
NbS00004744g0013	3657.51	746.729	6568.3	8.79609	3.13686	0.0011706	0.10444	Up	42.2512	359.394	PREDICTED: histone H2A.6 [Nicotiana tomentosiformis]	GO:0000786,GO:0000790,GO:0003677,GO:0005618,GO:0005730,GO:0006342,GO:0046982	nucleosome|nuclear chromatin|DNA binding|cell wall|nucleolus|chromatin silencing|protein heterodimerization activity
NbS00004761g0001	32.6306	6.55847	58.7027	8.95066	3.16199	0.00627582	0.308563	Up	0	0	PREDICTED: uncharacterized protein LOC104100112 [Nicotiana tomentosiformis]
NbS00004767g0012	494.138	146.16	842.117	5.7616	2.52647	0.0007967	0.0799849	Up	2.47019	14.2484	PREDICTED: IQ domain-containing protein IQM1-like [Nicotiana tabacum]	GO:0005634,GO:0005737	nucleus|cytoplasm
NbS00004800g0001	615.422	151.782	1079.06	7.1093	2.82971	0.000222066	0.0311115	Up	9.08549	53.7783	PREDICTED: E3 ubiquitin-protein ligase Praja-2-like [Nicotiana sylvestris]	GO:0009908,GO:0010228,GO:0043161,GO:0046872,GO:0061630	flower development|vegetative to reproductive phase transition of meristem|proteasome-mediated ubiquitin-dependent protein catabolic process|metal ion binding|ubiquitin protein ligase activity
NbS00004897g0007	1918.14	764.531	3071.75	4.01783	2.00642	0.0152338	0.510166	Up	11.418	39.5579	PREDICTED: protein VAC14 homolog isoform X1 [Nicotiana sylvestris]	GO:0043550,GO:0070772	regulation of lipid kinase activity|PAS complex
NbS00004975g0004	1403.32	118.053	2688.58	22.7745	4.50935	3.38e-07	0.000189078	Up	1.80229	39.1838	small auxin-up protein 58 [Solanum lycopersicum]	GO:0005634,GO:0005737,GO:0007275,GO:0009734,GO:0040008,GO:1900140	nucleus|cytoplasm|multicellular organism development|auxin-activated signaling pathway|regulation of growth|regulation of seedling development	ko04075	Plant hormone signal transduction
NbS00004994g0002	76.427	29.0447	123.809	4.26272	2.09177	0.0205389	0.606943	Up	0.920776	2.16865	PREDICTED: uncharacterized protein LOC104236755 [Nicotiana sylvestris]
NbS00005011g0001	229.945	85.2602	374.63	4.39396	2.13552	0.00523925	0.275183	Up	2.55	9.66239	PREDICTED: mitochondrial chaperone BCS1-like [Nicotiana sylvestris]	GO:0005524,GO:0016021,GO:0016887	ATP binding|integral component of membrane|ATPase activity
NbS00005026g0122	581.77	297.942	865.598	2.90526	1.53866	0.034963	0.79579	Up	10.047	26.0828	PREDICTED: probable WRKY transcription factor 72 [Nicotiana sylvestris]	GO:0003700,GO:0005634,GO:0006351,GO:0043565	DNA binding transcription factor activity|nucleus|transcription, DNA-templated|sequence-specific DNA binding
NbS00005028g0005	2162.3	108.683	4215.92	38.7909	5.27765	6.05e-08	4.46e-05	Up	2.71571	82.5546	PREDICTED: DUF21 domain-containing protein At4g14240-like [Nicotiana sylvestris]	GO:0016021	integral component of membrane
NbS00005034g0014	238.964	93.6925	384.236	4.10103	2.03599	0.00733452	0.336567	Up	26.1142	61.6816	PREDICTED: uncharacterized protein LOC104228615 [Nicotiana sylvestris]
NbS00005086g0001	65.4809	25.297	105.665	4.17698	2.06246	0.0265478	0.691716	Up	0.242556	0.253902	PREDICTED: uncharacterized protein LOC104223149 [Nicotiana sylvestris]
NbS00005088g0110	39.3074	10.3062	68.3086	6.62793	2.72856	0.0110666	0.423786	Up	0.189542	0.932035	PREDICTED: mitogen-activated protein kinase kinase kinase 3-like [Nicotiana tomentosiformis]	GO:0004672,GO:0004674,GO:0004702,GO:0004709,GO:0005524,GO:0005634,GO:0005737,GO:0006970,GO:0007346,GO:0009737,GO:0009738,GO:0009789,GO:0023014,GO:0031098,GO:0032147,GO:0046777,GO:1900057,GO:1902457,GO:2000038	protein kinase activity|protein serine/threonine kinase activity|signal transducer, downstream of receptor, with serine/threonine kinase activity|MAP kinase kinase kinase activity|ATP binding|nucleus|cytoplasm|response to osmotic stress|regulation of mitotic cell cycle|response to abscisic acid|abscisic acid-activated signaling pathway|positive regulation of abscisic acid-activated signaling path…
NbS00005104g0025	377.325	99.314	655.335	6.59862	2.72216	0.000351627	0.0434699	Up	2.51192	11.1897	PREDICTED: CDP-diacylglycerol--serine O-phosphatidyltransferase 1-like isoform X1 [Nicotiana tomentosiformis]	GO:0003882,GO:0005789,GO:0006646,GO:0006659,GO:0009556,GO:0016021,GO:0031965	CDP-diacylglycerol-serine O-phosphatidyltransferase activity|endoplasmic reticulum membrane|phosphatidylethanolamine biosynthetic process|phosphatidylserine biosynthetic process|microsporogenesis|integral component of membrane|nuclear membrane	ko00564	Glycerophospholipid metabolism
NbS00005131g0201	5.87027	0	11.7405	Inf	Inf	0.032568	0.76637	Up	0	0.19126	PREDICTED: uncharacterized protein LOC104221445 [Nicotiana sylvestris]
NbS00005132g0004	19.4195	4.68462	34.1543	7.29072	2.86606	0.0285568	0.727175	Up	0.15681	0.877338	PREDICTED: high affinity nitrate transporter 2.5-like [Nicotiana tabacum]	GO:0005886,GO:0009705,GO:0015112,GO:0015706,GO:0016021,GO:0042128,GO:0071249	plasma membrane|plant-type vacuole membrane|nitrate transmembrane transporter activity|nitrate transport|integral component of membrane|nitrate assimilation|cellular response to nitrate	ko00910	Nitrogen metabolism
NbS00005187g0005	305.256	84.3232	526.19	6.24015	2.64158	0.000556648	0.0614609	Up	7.11136	37.6451	PREDICTED: probable galacturonosyltransferase-like 10 [Nicotiana sylvestris]	GO:0000139,GO:0000271,GO:0005794,GO:0006979,GO:0016021,GO:0016757,GO:0045489,GO:0047262,GO:0071555	Golgi membrane|polysaccharide biosynthetic process|Golgi apparatus|response to oxidative stress|integral component of membrane|transferase activity, transferring glycosyl groups|pectin biosynthetic process|polygalacturonate 4-alpha-galacturonosyltransferase activity|cell wall organization
NbS00005198g0003	1803.44	825.431	2781.44	3.36968	1.75261	0.0310461	0.754768	Up	43.8611	128.253	PREDICTED: early nodulin-like protein 1 [Nicotiana sylvestris]	GO:0005773,GO:0005886,GO:0009055,GO:0009507,GO:0031225,GO:0046658,GO:0048046	vacuole|plasma membrane|electron transfer activity|chloroplast|anchored component of membrane|anchored component of plasma membrane|apoplast
NbS00005202g0003	48.9133	10.3062	87.5204	8.49203	3.08611	0.00313311	0.197836	Up	0	0.329723	PREDICTED: uncharacterized protein LOC104247275 [Nicotiana sylvestris]
NbS00005208g0010	271.595	100.251	442.938	4.4183	2.14349	0.00451518	0.252194	Up	3.6977	14.9413	PREDICTED: amino acid permease 3-like [Nicotiana tabacum]	GO:0003333,GO:0005886,GO:0015171,GO:0015293,GO:0015802,GO:0016021,GO:0031965	amino acid transmembrane transport|plasma membrane|amino acid transmembrane transporter activity|symporter activity|basic amino acid transport|integral component of membrane|nuclear membrane
NbS00005218g0012	272.875	66.5217	479.227	7.20408	2.84881	0.000250532	0.0338532	Up	29.7513	257.698
NbS00005233g0101	127.238	58.0893	196.387	3.38078	1.75736	0.0308952	0.752235	Up	1.52756	4.00955	PREDICTED: uncharacterized protein LOC104212779 [Nicotiana sylvestris]	GO:0004842,GO:0005789,GO:0006970,GO:0009409,GO:0009414,GO:0009611,GO:0009723,GO:0016021,GO:0016567,GO:0043161,GO:0046872	ubiquitin-protein transferase activity|endoplasmic reticulum membrane|response to osmotic stress|response to cold|response to water deprivation|response to wounding|response to ethylene|integral component of membrane|protein ubiquitination|proteasome-mediated ubiquitin-dependent protein catabolic process|metal ion binding	ko04141	Protein processing in endoplasmic reticulum
NbS00005233g0207	79.967	31.8554	128.079	4.02062	2.00742	0.0244357	0.663743	Up	1.01386	3.0081	PREDICTED: homeobox-leucine zipper protein HOX11-like [Nicotiana sylvestris]	GO:0003700,GO:0005634,GO:0006351,GO:0043565	DNA binding transcription factor activity|nucleus|transcription, DNA-templated|sequence-specific DNA binding
NbS00005250g0003	122.228	53.4047	191.051	3.57741	1.83892	0.0252394	0.675188	Up	3.23037	11.9847	unnamed protein product [Coffea canephora]
NbS00005264g0006	96.3922	41.2247	151.56	3.67643	1.87831	0.0284583	0.725692	Up	1.4726	3.9796	PREDICTED: protein ODORANT1-like [Nicotiana sylvestris]
NbS00005282g0013	170.02	72.1432	267.898	3.71342	1.89275	0.0157952	0.524151	Up	1.51644	4.87706	PREDICTED: uncharacterized protein LOC104095311 [Nicotiana tomentosiformis]
NbS00005291g0009	385.805	146.16	625.45	4.27921	2.09734	0.00470448	0.257269	Up	3.1162	5.79399	PREDICTED: alkaline ceramidase 3-like [Nicotiana sylvestris]	GO:0000139,GO:0002238,GO:0005634,GO:0005783,GO:0005789,GO:0005794,GO:0006672,GO:0007275,GO:0009651,GO:0009737,GO:0009738,GO:0009814,GO:0010025,GO:0016021,GO:0016811,GO:0030104,GO:0030148,GO:0042742,GO:0090333	Golgi membrane|response to molecule of fungal origin|nucleus|endoplasmic reticulum|endoplasmic reticulum membrane|Golgi apparatus|ceramide metabolic process|multicellular organism development|response to salt stress|response to abscisic acid|abscisic acid-activated signaling pathway|defense response, incompatible interaction|wax biosynthetic process|integral component of membrane|hydrolase activi…	ko00600	Sphingolipid metabolism
NbS00005292g0009	1038.86	508.75	1568.96	3.08396	1.62478	0.0319247	0.764176	Up	6.40395	16.7198	PREDICTED: UDP-arabinose 4-epimerase 1 [Nicotiana tomentosiformis]	GO:0003978,GO:0005794,GO:0006012,GO:0009832,GO:0016021,GO:0019567,GO:0032580,GO:0033358,GO:0045227,GO:0050373	UDP-glucose 4-epimerase activity|Golgi apparatus|galactose metabolic process|plant-type cell wall biogenesis|integral component of membrane|arabinose biosynthetic process|Golgi cisterna membrane|UDP-L-arabinose biosynthetic process|capsule polysaccharide biosynthetic process|UDP-arabinose 4-epimerase activity	ko00520	Amino sugar and nucleotide sugar metabolism
NbS00005302g0011	5478.32	1675.22	9281.43	5.54042	2.46999	0.016491	0.538687	Up	75.4997	372.51	PREDICTED: blue copper protein-like [Nicotiana tomentosiformis]	GO:0009055,GO:0046872	electron transfer activity|metal ion binding
NbS00005302g0014	4718.02	1902.89	7533.16	3.95879	1.98506	0.0421557	0.872184	Up	34.6602	143.943	PREDICTED: blue copper protein-like [Nicotiana sylvestris]	GO:0009055,GO:0046872	electron transfer activity|metal ion binding
NbS00005318g0003	318.269	4.68462	631.854	134.878	7.07551	2.17e-12	6.72e-09	Up	0.413149	106.831
NbS00005344g0026	223.742	44.0355	403.448	9.16188	3.19564	7.27e-05	0.0139003	Up	0.825625	8.70219	PREDICTED: probable LRR receptor-like serine/threonine-protein kinase At4g30520 [Nicotiana tomentosiformis]
NbS00005420g0002	37.3683	7.4954	67.2413	8.97101	3.16527	0.0046586	0.25536	Up	0.107622	0.815514	PREDICTED: myosin-3 isoform X1 [Nicotiana tomentosiformis]
NbS00005431g0007	12.6123	2.81077	22.4138	7.97423	2.99534	0.0494152	0.935247	Up	0.206516	1.54696
NbS00005431g0010	30.7688	10.3062	51.2314	4.97095	2.31352	0.0377891	0.826761	Up	0	0.376811	wound-induced protein kinase [Nicotiana attenuata]	GO:0000302,GO:0004672,GO:0004707,GO:0005524,GO:0005634,GO:0005802,GO:0006468,GO:0006970,GO:0006979,GO:0009409,GO:0009524,GO:0009555,GO:0009574,GO:0009620,GO:0009626,GO:0009651,GO:0009723,GO:0009737,GO:0009864,GO:0010120,GO:0010150,GO:0010183,GO:0010224,GO:0010229,GO:0010468,GO:0042542,GO:0042742,GO:0048364,GO:0048481,GO:0050826,GO:0051301,GO:0080136	response to reactive oxygen species|protein kinase activity|MAP kinase activity|ATP binding|nucleus|trans-Golgi network|protein phosphorylation|response to osmotic stress|response to oxidative stress|response to cold|phragmoplast|pollen development|preprophase band|response to fungus|plant-type hypersensitive response|response to salt stress|response to ethylene|response to abscisic acid|induced …
NbS00005431g0019	42.1713	7.4954	76.8472	10.2526	3.35791	0.00229633	0.161728	Up	0	1.20749
NbS00005441g0221	2109.48	775.774	3443.18	4.43838	2.15003	0.0107551	0.416393	Up	18.6023	75.9866	PREDICTED: monoacylglycerol lipase ABHD6-like isoform X1 [Nicotiana sylvestris]	GO:0004620,GO:0005739,GO:0009395,GO:0016021,GO:0030336,GO:0032281,GO:0046464,GO:0046889,GO:0047372,GO:0060292,GO:0070062,GO:2000124	phospholipase activity|mitochondrion|phospholipid catabolic process|integral component of membrane|negative regulation of cell migration|AMPA glutamate receptor complex|acylglycerol catabolic process|positive regulation of lipid biosynthetic process|acylglycerol lipase activity|long term synaptic depression|extracellular exosome|regulation of endocannabinoid signaling pathway
NbS00005459g0005	10.5428	1.87385	19.2118	10.2526	3.35791	0.0458006	0.898466	Up	0.198447	1.08484
NbS00005459g0006	17.35	3.7477	30.9523	8.25902	3.04597	0.026612	0.692613	Up	0.250953	1.31793
NbS00005469g0002	312.117	77.7648	546.469	7.0272	2.81295	0.000260886	0.0349844	Up	1.01027	5.92567	PREDICTED: uncharacterized protein LOC107787060 isoform X1 [Nicotiana tabacum]
NbS00005495g0003	287.522	132.106	442.938	3.35289	1.74541	0.0185858	0.573655	Up	0	0.765304	PREDICTED: ubiquitin-conjugating enzyme E2 28-like [Nicotiana sylvestris]	GO:0005524,GO:0016567,GO:0016740	ATP binding|protein ubiquitination|transferase activity	ko04120,ko04141,ko04013	Ubiquitin mediated proteolysis|Protein processing in endoplasmic reticulum|MAPK signaling pathway - fly
NbS00005532g0003	148.104	49.657	246.551	4.96508	2.31182	0.00444886	0.249453	Up	3.1691	12.1691	PREDICTED: U-box domain-containing protein 25-like [Nicotiana tomentosiformis]	GO:0004842,GO:0010200	ubiquitin-protein transferase activity|response to chitin
NbS00005558g0002	862.393	122.737	1602.05	13.0527	3.70627	4.98e-06	0.00179547	Up	3.14456	36.6571	PREDICTED: protein NRT1/ PTR FAMILY 6.3-like [Nicotiana tomentosiformis]	GO:0005886,GO:0006857,GO:0009414,GO:0009635,GO:0009734,GO:0010167,GO:0015112,GO:0015293,GO:0015706,GO:0016021,GO:0042128	plasma membrane|oligopeptide transport|response to water deprivation|response to herbicide|auxin-activated signaling pathway|response to nitrate|nitrate transmembrane transporter activity|symporter activity|nitrate transport|integral component of membrane|nitrate assimilation
NbS00005571g0009	73.2129	21.5493	124.877	5.79494	2.53479	0.0064047	0.311487	Up	0.21266	2.09546	PREDICTED: uncharacterized protein LOC104216237 isoform X1 [Nicotiana sylvestris]	GO:0005789,GO:0005886,GO:0008289,GO:0009626,GO:0009723,GO:0009751,GO:0009873,GO:0010008,GO:0016021,GO:0070273,GO:1900056,GO:1900150	endoplasmic reticulum membrane|plasma membrane|lipid binding|plant-type hypersensitive response|response to ethylene|response to salicylic acid|ethylene-activated signaling pathway|endosome membrane|integral component of membrane|phosphatidylinositol-4-phosphate binding|negative regulation of leaf senescence|regulation of defense response to fungus
NbS00005615g0008	99.0774	10.3062	187.849	18.2268	4.18799	1.62e-05	0.00451022	Up	0.14853	1.69424	PREDICTED: potassium channel AKT1-like [Nicotiana tomentosiformis]	GO:0005242,GO:0005887,GO:0006813,GO:0009414,GO:0009651,GO:0010107,GO:0034765,GO:0042391,GO:0042802,GO:0048767,GO:0090333	inward rectifier potassium channel activity|integral component of plasma membrane|potassium ion transport|response to water deprivation|response to salt stress|potassium ion import|regulation of ion transmembrane transport|regulation of membrane potential|identical protein binding|root hair elongation|regulation of stomatal closure
NbS00005622g0014	542.045	193.943	890.146	4.58972	2.19841	0.00314525	0.197836	Up	6.92065	26.9557	PREDICTED: xyloglucan endotransglucosylase/hydrolase 2-like [Nicotiana tabacum]	GO:0005618,GO:0010411,GO:0016762,GO:0033946,GO:0042546,GO:0048046,GO:0071555	cell wall|xyloglucan metabolic process|xyloglucan:xyloglucosyl transferase activity|xyloglucan-specific endo-beta-1,4-glucanase activity|cell wall biogenesis|apoplast|cell wall organization
NbS00005645g0005	8.00491	0	16.0098	Inf	Inf	0.0124173	0.45164	Up	0	0.294263	PREDICTED: putative receptor protein kinase ZmPK1 [Nicotiana tabacum]	GO:0004674,GO:0005524,GO:0016021,GO:0048544	protein serine/threonine kinase activity|ATP binding|integral component of membrane|recognition of pollen
NbS00005684g0004	80.6721	14.0539	147.29	10.4804	3.38962	0.000405072	0.0483592	Up	0	0	PREDICTED: potassium channel AKT2/3-like [Nicotiana tomentosiformis]	GO:0005249,GO:0005789,GO:0005887,GO:0009506,GO:0009737,GO:0034765,GO:0042391,GO:0042802	voltage-gated potassium channel activity|endoplasmic reticulum membrane|integral component of plasma membrane|plasmodesma|response to abscisic acid|regulation of ion transmembrane transport|regulation of membrane potential|identical protein binding
NbS00005709g0009	581.603	277.33	885.877	3.19431	1.6755	0.0221788	0.631315	Up	8.63891	23.6134	PREDICTED: autophagy-related protein 13-like isoform X1 [Nicotiana tomentosiformis]	GO:0005776,GO:0006914,GO:0015031,GO:0031410,GO:1990316	autophagosome|autophagy|protein transport|cytoplasmic vesicle|Atg1/ULK1 kinase complex	ko04140	Regulation of autophagy
NbS00005720g0119	223.109	106.809	339.408	3.1777	1.66798	0.0270735	0.701717	Up	1.28741	2.84585	PREDICTED: CST complex subunit CTC1 isoform X1 [Nicotiana sylvestris]	GO:0000723,GO:0000781,GO:0003677,GO:0005634	telomere maintenance|chromosome, telomeric region|DNA binding|nucleus
NbS00005760g0003	745.802	379.455	1112.15	2.93092	1.55135	0.0354136	0.799869	Up	13.3527	34.3623	PREDICTED: phosphoenolpyruvate carboxylase kinase 2-like [Nicotiana sylvestris]	GO:0004674,GO:0004683,GO:0005516,GO:0005524,GO:0005634,GO:0005737,GO:0006468,GO:0009416,GO:0009931,GO:0016036,GO:0018105,GO:0035556,GO:0046777,GO:0046898	protein serine/threonine kinase activity|calmodulin-dependent protein kinase activity|calmodulin binding|ATP binding|nucleus|cytoplasm|protein phosphorylation|response to light stimulus|calcium-dependent protein serine/threonine kinase activity|cellular response to phosphate starvation|peptidyl-serine phosphorylation|intracellular signal transduction|protein autophosphorylation|response to cycloh…
NbS00005818g0004	92.7217	40.2878	145.156	3.60297	1.84919	0.0320305	0.764701	Up	3.05827	9.3171	PREDICTED: hevamine-A [Nicotiana sylvestris]	GO:0000272,GO:0003796,GO:0004568,GO:0005773,GO:0006032	polysaccharide catabolic process|lysozyme activity|chitinase activity|vacuole|chitin catabolic process	ko00520	Amino sugar and nucleotide sugar metabolism
NbS00005876g0104	5970.55	2163.36	9777.73	4.5197	2.17623	0.0367103	0.813009	Up	30.508	122.709	PREDICTED: sucrose synthase-like [Nicotiana tabacum]	GO:0005985,GO:0016157	sucrose metabolic process|sucrose synthase activity	ko00500	Starch and sucrose metabolism
NbS00005881g0001	44.2528	15.9277	72.5779	4.5567	2.18799	0.0311566	0.754806	Up	0.775075	3.06115	PREDICTED: mitogen-activated protein kinase kinase kinase NPK1-like [Nicotiana tabacum]	GO:0004674,GO:0004702,GO:0004709,GO:0005524,GO:0005634,GO:0005737,GO:0006970,GO:0007346,GO:0009737,GO:0009738,GO:0023014,GO:0031098,GO:0032147	protein serine/threonine kinase activity|signal transducer, downstream of receptor, with serine/threonine kinase activity|MAP kinase kinase kinase activity|ATP binding|nucleus|cytoplasm|response to osmotic stress|regulation of mitotic cell cycle|response to abscisic acid|abscisic acid-activated signaling pathway|signal transduction by protein phosphorylation|stress-activated protein kinase signal…
NbS00005891g0007	886.751	87.134	1686.37	19.3537	4.27454	3.26e-07	0.000184648	Up	2.34412	23.5566
NbS00005900g0114	23.9495	0.936925	46.9621	50.1237	5.64742	0.000405741	0.0483592	Up	0	0.77415	PREDICTED: transcription factor HBP-1b(c38)-like [Nicotiana sylvestris]	GO:0003700,GO:0005634,GO:0006351,GO:0009733,GO:0009751,GO:0009753,GO:0043565,GO:0045893	DNA binding transcription factor activity|nucleus|transcription, DNA-templated|response to auxin|response to salicylic acid|response to jasmonic acid|sequence-specific DNA binding|positive regulation of transcription, DNA-templated	ko04075	Plant hormone signal transduction
NbS00005906g0003	14.2132	2.81077	25.6157	9.1134	3.18799	0.0317581	0.762326	Up	0	0.422552	PREDICTED: AT-hook motif nuclear-localized protein 24-like [Nicotiana tabacum]	GO:0003680,GO:0003700,GO:0005634,GO:0006351,GO:0009640,GO:0009647,GO:0009908,GO:0010228,GO:0042826,GO:0043621	AT DNA binding|DNA binding transcription factor activity|nucleus|transcription, DNA-templated|photomorphogenesis|skotomorphogenesis|flower development|vegetative to reproductive phase transition of meristem|histone deacetylase binding|protein self-association
NbS00005908g0001	105.078	8.43232	201.724	23.9227	4.58031	3.57e-06	0.0013802	Up	0.477778	9.72536	PREDICTED: protein FANTASTIC FOUR 3-like [Nicotiana tomentosiformis]
NbS00005935g0002	152.006	70.2694	233.743	3.32639	1.73396	0.0285658	0.727175	Up	5.56695	18.4787	PREDICTED: uncharacterized protein LOC104234333 [Nicotiana sylvestris]	GO:0005634	nucleus
NbS00005974g0002	114.447	27.1708	201.724	7.42428	2.89225	0.000902783	0.0874251	Up	3.38321	22.6144	PREDICTED: uncharacterized protein LOC104214607 [Nicotiana sylvestris]
NbS00005981g0104	27.1636	8.43232	45.8948	5.44273	2.44433	0.0348734	0.79579	Up	0.147103	0.560054	PREDICTED: probable linoleate 9S-lipoxygenase 5 [Nicotiana sylvestris]	GO:0005737,GO:0016702,GO:0031408,GO:0046872	cytoplasm|oxidoreductase activity, acting on single donors with incorporation of molecular oxygen, incorporation of two atoms of oxygen|oxylipin biosynthetic process|metal ion binding	ko00591	Linoleic acid metabolism
NbS00005982g0007	118.765	57.1524	180.377	3.15608	1.65813	0.0433443	0.880147	Up	6.00403	16.0281	PREDICTED: uncharacterized protein LOC104092923 [Nicotiana tomentosiformis]
NbS00005984g0012	71.3512	25.297	117.405	4.64108	2.21446	0.0161033	0.532005	Up	0.135374	2.25638	PREDICTED: early nodulin-93 [Solanum tuberosum]	GO:0009877,GO:0016021	nodulation|integral component of membrane
NbS00006012g0021	20.6824	1.87385	39.4909	21.0747	4.39744	0.00272516	0.179571	Up	0	0.329189	PREDICTED: transcription factor HBP-1b(c38)-like [Nicotiana sylvestris]	GO:0003700,GO:0005634,GO:0006351,GO:0009733,GO:0009751,GO:0009753,GO:0043565,GO:0045893	DNA binding transcription factor activity|nucleus|transcription, DNA-templated|response to auxin|response to salicylic acid|response to jasmonic acid|sequence-specific DNA binding|positive regulation of transcription, DNA-templated	ko04075	Plant hormone signal transduction
NbS00006034g0003	48.6525	14.0539	83.2511	5.92371	2.5665	0.0113387	0.429359	Up	1.18356	6.40187	PREDICTED: probable beta-1,3-galactosyltransferase 20 [Nicotiana tomentosiformis]
NbS00006036g0011	852.102	401.004	1303.2	3.24984	1.70037	0.0228124	0.640332	Up	13.8759	36.2212	plastid NEP interaction protein [Nicotiana benthamiana]	GO:0009535,GO:0016021,GO:0043161,GO:0046872,GO:0061630	chloroplast thylakoid membrane|integral component of membrane|proteasome-mediated ubiquitin-dependent protein catabolic process|metal ion binding|ubiquitin protein ligase activity
NbS00006057g0010	1302.41	210.808	2394	11.3563	3.50542	2.67e-05	0.0065742	Up	2.7329	22.192	PREDICTED: long-chain-alcohol oxidase FAO2 [Nicotiana sylvestris]	GO:0016021,GO:0046577,GO:0050660	integral component of membrane|long-chain-alcohol oxidase activity|flavin adenine dinucleotide binding
NbS00006099g0027	57.179	6.55847	107.799	16.4367	4.03885	0.000184787	0.0273973	Up	0.154021	2.03736	PREDICTED: endo-1,4-beta-xylanase-like [Nicotiana tabacum]	GO:0005886,GO:0016021,GO:0031176,GO:0045493	plasma membrane|integral component of membrane|endo-1,4-beta-xylanase activity|xylan catabolic process
NbS00006099g0107	41.5072	9.36925	73.6452	7.86031	2.97459	0.00573747	0.29147	Up	2.11803	15.7646	PREDICTED: uncharacterized protein LOC104094238 [Nicotiana tomentosiformis]
NbS00006143g0012	403.008	182.7	623.316	3.41168	1.77048	0.0157304	0.522657	Up	8.44369	22.9152	PREDICTED: uncharacterized protein LOC104119109 [Nicotiana tomentosiformis]	GO:0016021	integral component of membrane
NbS00006161g0001	7.93971	0.936925	14.9425	15.9485	3.99534	0.0475848	0.918175	Up	0.0514988	0.71574	PREDICTED: crocetin glucoside glucosyltransferase-like [Nicotiana tomentosiformis]	GO:0008152,GO:0016758	metabolic process|transferase activity, transferring hexosyl groups	ko00942	Anthocyanin biosynthesis
NbS00006230g0003	127.226	50.5939	203.858	4.02931	2.01053	0.0144112	0.494374	Up	4.83068	22.5323	PREDICTED: guanine nucleotide-binding protein subunit gamma 2-like isoform X1 [Nicotiana sylvestris]
NbS00006261g0004	228.32	70.2694	386.37	5.49842	2.45902	0.00152451	0.124781	Up	2.27306	11.5788	PREDICTED: uncharacterized protein LOC107819585 [Nicotiana tabacum]
NbS00006338g0302	86.3057	32.7924	139.819	4.26377	2.09213	0.0177326	0.561341	Up	1.25495	4.59299	PREDICTED: uncharacterized protein LOC104244809 isoform X2 [Nicotiana sylvestris]
NbS00006338g0303	143.68	36.5401	250.821	6.86426	2.7791	0.000869208	0.0850597	Up	0.522477	3.02042	PREDICTED: uncharacterized protein LOC104244809 isoform X1 [Nicotiana sylvestris]	GO:0005524,GO:0005737,GO:0005856	ATP binding|cytoplasm|cytoskeleton
NbS00006341g0014	1698.15	812.314	2583.99	3.18102	1.66949	0.0377959	0.826761	Up	26.3876	70.3592	PREDICTED: vesicle-associated membrane protein 722 [Nicotiana tomentosiformis]	GO:0000149,GO:0005484,GO:0005768,GO:0005886,GO:0006887,GO:0006906,GO:0015031,GO:0016021,GO:0031201,GO:0031901	SNARE binding|SNAP receptor activity|endosome|plasma membrane|exocytosis|vesicle fusion|protein transport|integral component of membrane|SNARE complex|early endosome membrane
NbS00006424g0001	44.1224	17.8016	70.4432	3.95714	1.98446	0.0487424	0.929706	Up	0.311188	0.753008	PREDICTED: geraniol 8-hydroxylase-like [Nicotiana sylvestris]	GO:0005506,GO:0005789,GO:0016021,GO:0016099,GO:0016709,GO:0020037,GO:0102811	iron ion binding|endoplasmic reticulum membrane|integral component of membrane|monoterpenoid biosynthetic process|oxidoreductase activity, acting on paired donors, with incorporation or reduction of molecular oxygen, NAD(P)H as one donor, and incorporation of one atom of oxygen|heme binding|geraniol 10-hydroxylase activity
NbS00006425g0001	552.117	110.557	993.676	8.9879	3.16798	4.48e-05	0.00995715	Up	1.18844	10.0072	PREDICTED: MLO-like protein 6 [Nicotiana sylvestris]	GO:0005516,GO:0005886,GO:0009817,GO:0016021	calmodulin binding|plasma membrane|defense response to fungus, incompatible interaction|integral component of membrane
NbS00006448g0011	1243.29	454.409	2032.18	4.47214	2.16097	0.00589909	0.297912	Up	24.8339	96.2944	PREDICTED: 60S ribosomal protein L11-1-like [Nicotiana tomentosiformis]	GO:0000027,GO:0003723,GO:0003735,GO:0005730,GO:0005773,GO:0005829,GO:0006412,GO:0009506,GO:0009507,GO:0019843,GO:0022625	ribosomal large subunit assembly|RNA binding|structural constituent of ribosome|nucleolus|vacuole|cytosol|translation|plasmodesma|chloroplast|rRNA binding|cytosolic large ribosomal subunit	ko03010	Ribosome
NbS00006456g0008	28.7646	8.43232	49.0968	5.82245	2.54163	0.0267826	0.696272	Up	0.432658	2.03847	PREDICTED: actin-binding protein F-like [Nicotiana sylvestris]	GO:0004826,GO:0005737,GO:0006432,GO:0046872	phenylalanine-tRNA ligase activity|cytoplasm|phenylalanyl-tRNA aminoacylation|metal ion binding
NbS00006472g0002	105.138	45.9093	164.368	3.58027	1.84007	0.0290559	0.734306	Up	6.38486	18.5922
NbS00006561g0103	562.751	210.808	914.695	4.33899	2.11736	0.00436324	0.246136	Up	6.92309	25.8892	PREDICTED: ethylene-responsive transcription factor ERF011-like [Nicotiana sylvestris]	GO:0003677,GO:0003700,GO:0005634,GO:0006351,GO:0009873	DNA binding|DNA binding transcription factor activity|nucleus|transcription, DNA-templated|ethylene-activated signaling pathway
NbS00006577g0038	5.33661	0	10.6732	Inf	Inf	0.0422367	0.872184	Up	0	0.162754	PREDICTED: probable serine/threonine-protein kinase Cx32, chloroplastic [Nicotiana sylvestris]
NbS00006593g0102	2428.46	1138.36	3718.55	3.26657	1.70778	0.0445173	0.895924	Up	93.835	271.224	harpin inducing protein, partial [Nicotiana tabacum]	GO:0004871,GO:0009506,GO:0009507,GO:0010150,GO:0016021,GO:0046658,GO:0051607,GO:0051707	signal transducer activity|plasmodesma|chloroplast|leaf senescence|integral component of membrane|anchored component of plasma membrane|defense response to virus|response to other organism
NbS00006620g0012	6.40393	0	12.8079	Inf	Inf	0.0253179	0.675188	Up	0	0.366625	PREDICTED: alpha-1,4-glucan-protein synthase [UDP-forming] 2-like [Nicotiana sylvestris]	GO:0005576,GO:0005618,GO:0005794,GO:0006486,GO:0009506,GO:0030244,GO:0052691,GO:0071555,GO:0071669	extracellular region|cell wall|Golgi apparatus|protein glycosylation|plasmodesma|cellulose biosynthetic process|UDP-arabinopyranose mutase activity|cell wall organization|plant-type cell wall organization or biogenesis	ko00520	Amino sugar and nucleotide sugar metabolism
NbS00006675g0104	49.5121	9.36925	89.655	9.56907	3.25838	0.00198748	0.147343	Up	0.192816	1.68856	PREDICTED: glutamate receptor 2.7-like [Nicotiana tomentosiformis]	GO:0004970,GO:0005262,GO:0005773,GO:0005886,GO:0006816,GO:0008066,GO:0016021,GO:0019722,GO:0071230	ionotropic glutamate receptor activity|calcium channel activity|vacuole|plasma membrane|calcium ion transport|glutamate receptor activity|integral component of membrane|calcium-mediated signaling|cellular response to amino acid stimulus
NbS00006690g0009	40.9084	10.3062	71.5105	6.93861	2.79465	0.0088942	0.378598	Up	0.470057	2.43354	PREDICTED: LOW QUALITY PROTEIN: cysteine-rich receptor-like protein kinase 10, partial [Nicotiana sylvestris]
NbS00006694g0110	13.7448	1.87385	25.6157	13.6701	3.77295	0.0171954	0.550685	Up	0.0581867	1.24734	PREDICTED: putative B3 domain-containing protein At5g35780 [Nicotiana sylvestris]	GO:0003677,GO:0005634,GO:0006351,GO:0006355	DNA binding|nucleus|transcription, DNA-templated|regulation of transcription, DNA-templated
NbS00006786g0009	282.077	64.6478	499.506	7.72658	2.94983	0.000155693	0.0242855	Up	1.3639	8.46162	PREDICTED: importin subunit alpha-1a-like [Nicotiana tomentosiformis]	GO:0005618,GO:0005635,GO:0005643,GO:0005654,GO:0005730,GO:0005829,GO:0006606,GO:0006607,GO:0008139,GO:0008565	cell wall|nuclear envelope|nuclear pore|nucleoplasm|nucleolus|cytosol|protein import into nucleus|NLS-bearing protein import into nucleus|nuclear localization sequence binding|protein transporter activity
NbS00006810g0118	13.81	0.936925	26.683	28.4794	4.83185	0.00626654	0.308563	Up	0	0.796375	PREDICTED: protein LYK5-like [Nicotiana sylvestris]	GO:0002237,GO:0004713,GO:0005524,GO:0005775,GO:0005886,GO:0006486,GO:0006952,GO:0009877,GO:0016021,GO:1900150,GO:1902290	response to molecule of bacterial origin|protein tyrosine kinase activity|ATP binding|vacuolar lumen|plasma membrane|protein glycosylation|defense response|nodulation|integral component of membrane|regulation of defense response to fungus|positive regulation of defense response to oomycetes
NbS00006825g0005	602.237	249.222	955.253	3.83294	1.93845	0.00875602	0.374775	Up	7.31278	25.401	PREDICTED: caffeoylshikimate esterase [Nicotiana sylvestris]	GO:0003846,GO:0004622,GO:0005783,GO:0005794,GO:0005886,GO:0006629,GO:0006979,GO:0009506,GO:0009809,GO:0010043,GO:0016787,GO:0042542,GO:0046686,GO:0090430	2-acylglycerol O-acyltransferase activity|lysophospholipase activity|endoplasmic reticulum|Golgi apparatus|plasma membrane|lipid metabolic process|response to oxidative stress|plasmodesma|lignin biosynthetic process|response to zinc ion|hydrolase activity|response to hydrogen peroxide|response to cadmium ion|caffeoyl-CoA: alcohol caffeoyl transferase activity	ko00940	Phenylpropanoid biosynthesis
NbS00006858g0004	105.257	36.5401	173.973	4.76117	2.25132	0.00859874	0.370775	Up	2.9868	11.7205	PREDICTED: uncharacterized protein LOC107804569 [Nicotiana tabacum]
NbS00006858g0010	193.188	84.3232	302.052	3.58207	1.84079	0.016897	0.545812	Up	2.35709	5.56385	PREDICTED: uncharacterized protein LOC104100552 [Nicotiana tomentosiformis]
NbS00006889g0004	15.3458	1.87385	28.8177	15.3789	3.94288	0.0109038	0.419571	Up	0	1.36257	PREDICTED: non-specific lipid-transfer protein-like [Nicotiana sylvestris]	GO:0006869,GO:0008289	lipid transport|lipid binding
NbS00006909g0017	4826.82	1321.06	8332.58	6.30748	2.65706	0.00828256	0.361592	Up	25.6208	148.212	PREDICTED: alpha-galactosidase-like [Nicotiana tomentosiformis]	GO:0005618,GO:0005975,GO:0009505,GO:0048046,GO:0052692,GO:0071555	cell wall|carbohydrate metabolic process|plant-type cell wall|apoplast|raffinose alpha-galactosidase activity|cell wall organization	ko00603,ko00561,ko00052,ko00600	Glycosphingolipid biosynthesis - globo series|Glycerolipid metabolism|Galactose metabolism|Sphingolipid metabolism
NbS00006952g0002	118.289	10.3062	226.272	21.955	4.45648	3.21e-06	0.00128631	Up	2.14755	40.9787
NbS00006986g0002	103.004	45.9093	160.098	3.48727	1.8021	0.0329364	0.771277	Up	0.817428	2.16715	PREDICTED: uncharacterized protein LOC107772540 [Nicotiana tabacum]
NbS00006998g0030	1786.38	671.775	2900.98	4.31838	2.11049	0.0101636	0.405532	Up	5.22525	16.2052	PREDICTED: type I inositol 1,4,5-trisphosphate 5-phosphatase 11 [Nicotiana sylvestris]	GO:0004439,GO:0005886,GO:0009651,GO:0009733,GO:0009737,GO:0009753,GO:0034485,GO:0043813,GO:0046856	phosphatidylinositol-4,5-bisphosphate 5-phosphatase activity|plasma membrane|response to salt stress|response to auxin|response to abscisic acid|response to jasmonic acid|phosphatidylinositol-3,4,5-trisphosphate 5-phosphatase activity|phosphatidylinositol-3,5-bisphosphate 5-phosphatase activity|phosphatidylinositol dephosphorylation	ko00562,ko04070	Inositol phosphate metabolism|Phosphatidylinositol signaling system
NbS00007005g0013	1835.26	582.767	3087.76	5.29845	2.40557	0.00389008	0.226879	Up	9.56673	42.7425	PREDICTED: uncharacterized protein LOC104246539 [Nicotiana sylvestris]
NbS00007027g0015	107.86	37.477	178.243	4.75606	2.24977	0.00835838	0.363105	Up	0.718616	2.79947	PREDICTED: ethylene-responsive transcription factor TINY-like [Nicotiana sylvestris]
NbS00007038g0014	17.2848	4.68462	29.885	6.37938	2.67342	0.0458895	0.898466	Up	0.0933287	0.755513	PREDICTED: protein S-acyltransferase 24-like [Nicotiana tabacum]	GO:0000035,GO:0000139,GO:0005768,GO:0005794,GO:0005802,GO:0009932,GO:0016021,GO:0019706,GO:0030659	acyl binding|Golgi membrane|endosome|Golgi apparatus|trans-Golgi network|cell tip growth|integral component of membrane|protein-cysteine S-palmitoyltransferase activity|cytoplasmic vesicle membrane
NbS00007040g0006	62.0061	21.5493	102.463	4.75482	2.24939	0.0176405	0.560097	Up	0.181399	0.922816	PREDICTED: potassium channel AKT1-like [Nicotiana tabacum]	GO:0005242,GO:0005887,GO:0006813,GO:0009414,GO:0009651,GO:0010107,GO:0034765,GO:0042391,GO:0042802,GO:0048767,GO:0090333	inward rectifier potassium channel activity|integral component of plasma membrane|potassium ion transport|response to water deprivation|response to salt stress|potassium ion import|regulation of ion transmembrane transport|regulation of membrane potential|identical protein binding|root hair elongation|regulation of stomatal closure
NbS00007059g0101	515.625	67.4586	963.791	14.2872	3.83665	1.71e-06	0.000765604	Up	1.3534	17.0081	PREDICTED: uncharacterized protein LOC104240797 isoform X1 [Nicotiana sylvestris]	GO:0009506	plasmodesma
NbS00007115g0012	1187.75	301.69	2073.81	6.87397	2.78114	0.000509021	0.0578614	Up	1.97115	11.7267	PREDICTED: GDSL esterase/lipase 1-like [Nicotiana tabacum]	GO:0005615,GO:0005622,GO:0009620,GO:0009627,GO:0009751,GO:0009817,GO:0009866,GO:0009871,GO:0016042,GO:0016298,GO:0042742,GO:0050832	extracellular space|intracellular|response to fungus|systemic acquired resistance|response to salicylic acid|defense response to fungus, incompatible interaction|induced systemic resistance, ethylene mediated signaling pathway|jasmonic acid and ethylene-dependent systemic resistance, ethylene mediated signaling pathway|lipid catabolic process|lipase activity|defense response to bacterium|defense …
NbS00007130g0007	92.4899	20.6123	164.368	7.97423	2.99534	0.00100931	0.0942658	Up	0.575266	4.27232	PREDICTED: 1-aminocyclopropane-1-carboxylate oxidase homolog 1-like [Nicotiana sylvestris]	GO:0016491,GO:0046872	oxidoreductase activity|metal ion binding
NbS00007183g0016	71.4164	24.36	118.473	4.8634	2.28197	0.0134086	0.473252	Up	2.19023	8.82211	salicylic acid-binding protein 2 [Nicotiana benthamiana]	GO:0009862,GO:0016298,GO:0080031	systemic acquired resistance, salicylic acid mediated signaling pathway|lipase activity|methyl salicylate esterase activity
NbS00007194g0012	501.38	210.808	791.953	3.75675	1.90948	0.00947318	0.392953	Up	3.36076	11.37	PREDICTED: phospholipase A1-Igamma2, chloroplastic-like [Nicotiana sylvestris]	GO:0004806,GO:0008970,GO:0009507,GO:0016042,GO:0047714	triglyceride lipase activity|phosphatidylcholine 1-acylhydrolase activity|chloroplast|lipid catabolic process|galactolipase activity
NbS00007194g0117	228.018	89.9448	366.091	4.07018	2.02509	0.00789233	0.352284	Up	1.85363	5.71201	PREDICTED: E3 ubiquitin-protein ligase RGLG1-like isoform X1 [Nicotiana tabacum]	GO:0004842,GO:0005634,GO:0005737,GO:0009611,GO:0009867,GO:0042742,GO:0046872	ubiquitin-protein transferase activity|nucleus|cytoplasm|response to wounding|jasmonic acid mediated signaling pathway|defense response to bacterium|metal ion binding
NbS00007226g0014	60.9387	21.5493	100.328	4.65576	2.21902	0.019486	0.590848	Up	0.484508	1.70075	PREDICTED: lysine histidine transporter-like 8 [Nicotiana sylvestris]	GO:0003333,GO:0005886,GO:0015171,GO:0016021	amino acid transmembrane transport|plasma membrane|amino acid transmembrane transporter activity|integral component of membrane
NbS00007229g0005	460.726	150.845	770.606	5.1086	2.35293	0.00165324	0.130029	Up	2.86422	15.1102	PREDICTED: cytochrome P450 710A1-like [Nicotiana sylvestris]	GO:0004497,GO:0005506,GO:0016021,GO:0016126,GO:0016705,GO:0020037	monooxygenase activity|iron ion binding|integral component of membrane|sterol biosynthetic process|oxidoreductase activity, acting on paired donors, with incorporation or reduction of molecular oxygen|heme binding	ko00100	Steroid biosynthesis
NbS00007240g0013	227.129	118.053	336.206	2.84794	1.50992	0.0440392	0.890806	Up	2.40843	5.60036	PREDICTED: uncharacterized protein LOC104112510 [Nicotiana tomentosiformis]
NbS00007265g0102	531.664	251.096	812.232	3.23475	1.69365	0.0205913	0.607209	Up	10.5628	34.6684	PREDICTED: putative DNA-binding protein ESCAROLA [Nicotiana sylvestris]	GO:0003680,GO:0003700,GO:0005634,GO:0006351	AT DNA binding|DNA binding transcription factor activity|nucleus|transcription, DNA-templated
NbS00007340g0001	42.7049	7.4954	77.9145	10.395	3.37781	0.00212764	0.153808	Up	1.34221	14.2012	PREDICTED: uncharacterized protein LOC104092513 [Nicotiana tomentosiformis]
NbS00007364g0002	2462.29	1066.22	3858.37	3.61873	1.85548	0.0301485	0.745039	Up	52.0481	151.324	PME inhibitor [Nicotiana benthamiana]	GO:0004857	enzyme inhibitor activity
NbS00007412g0001	154.288	37.477	271.1	7.23376	2.85475	0.000573994	0.0627788	Up	5.38388	32.234	PREDICTED: uncharacterized protein LOC104223863 [Nicotiana sylvestris]
NbS00007513g0010	200.391	42.1616	358.62	8.50584	3.08845	0.000139199	0.0223117	Up	1.39447	1.09193	PREDICTED: uncharacterized protein LOC104092513 [Nicotiana tomentosiformis]
NbS00007530g0001	26.0842	0.936925	51.2314	54.6804	5.77295	0.000247003	0.0334735	Up	0.364643	2.9427
NbS00007624g0009	24.5605	7.4954	41.6255	5.55348	2.47339	0.0380685	0.830379	Up	0.0301978	0.51388	PREDICTED: galactinol synthase 2-like [Nicotiana sylvestris]	GO:0005737,GO:0006012,GO:0046872,GO:0047216	cytoplasm|galactose metabolic process|metal ion binding|inositol 3-alpha-galactosyltransferase activity	ko00052	Galactose metabolism
NbS00007640g0104	189.078	59.0263	319.129	5.40656	2.43471	0.0020798	0.151453	Up	1.75548	5.85934	PREDICTED: protease Do-like 7 isoform X5 [Nicotiana sylvestris]	GO:0004252,GO:0005829,GO:0008233,GO:0009507,GO:0010205	serine-type endopeptidase activity|cytosol|peptidase activity|chloroplast|photoinhibition
NbS00007655g0001	183.997	93.6925	274.302	2.92768	1.54976	0.0435717	0.883741	Up	16.7535	35.6129	PREDICTED: non-specific lipid-transfer protein 2 {ECO:0000303|PubMed:23913675}-like [Nicotiana tomentosiformis]
NbS00007658g0016	102.552	14.0539	191.051	13.5942	3.76491	5.87e-05	0.0119102	Up	2.2102	24.0546	PREDICTED: stigma-specific STIG1-like protein 1 [Nicotiana tabacum]
NbS00007716g0017	43.6419	9.36925	77.9145	8.31598	3.05589	0.00428934	0.244041	Up	0.169946	1.93705	PREDICTED: uncharacterized protein LOC104229475 [Nicotiana sylvestris]
NbS00007759g0112	258.437	89.9448	426.929	4.74656	2.24688	0.00313819	0.197836	Up	2.91957	12.2317	PREDICTED: patatin-like protein 2 [Nicotiana tabacum]	GO:0004620,GO:0005737,GO:0006629,GO:0009626,GO:0016020,GO:0016042,GO:0016298,GO:0031408,GO:0046686,GO:0047372,GO:0051607,GO:0071456	phospholipase activity|cytoplasm|lipid metabolic process|plant-type hypersensitive response|membrane|lipid catabolic process|lipase activity|oxylipin biosynthetic process|response to cadmium ion|acylglycerol lipase activity|defense response to virus|cellular response to hypoxia
NbS00007800g0020	1667.47	317.618	3017.32	9.49985	3.2479	0.000136066	0.0221634	Up	9.82573	79.3927	PREDICTED: UDP-glucose iridoid glucosyltransferase-like isoform X1 [Nicotiana tabacum]	GO:0035251,GO:1900994	UDP-glucosyltransferase activity|(-)-secologanin biosynthetic process
NbS00007852g0029	25.693	6.55847	44.8275	6.83505	2.77295	0.0208326	0.609423	Up	0.130256	0.429001	PREDICTED: potassium channel AKT2/3-like [Nicotiana sylvestris]	GO:0005249,GO:0005789,GO:0005887,GO:0009506,GO:0009737,GO:0034765,GO:0042391,GO:0042802	voltage-gated potassium channel activity|endoplasmic reticulum membrane|integral component of plasma membrane|plasmodesma|response to abscisic acid|regulation of ion transmembrane transport|regulation of membrane potential|identical protein binding
NbS00007886g0008	382.644	130.233	635.056	4.87633	2.28579	0.00222905	0.158142	Up	3.96025	16.7477	PREDICTED: putative glutamine amidotransferase YLR126C [Nicotiana sylvestris]	GO:0005829,GO:0008233	cytosol|peptidase activity
NbS00007973g0001	716.385	173.331	1259.44	7.26609	2.86118	0.000210743	0.030049	Up	12.1221	77.9931	PREDICTED: ethylene-responsive transcription factor 1B-like [Nicotiana tabacum]	GO:0003677,GO:0003700,GO:0005634,GO:0006351,GO:0006952,GO:0009867,GO:0009873	DNA binding|DNA binding transcription factor activity|nucleus|transcription, DNA-templated|defense response|jasmonic acid mediated signaling pathway|ethylene-activated signaling pathway	ko04075	Plant hormone signal transduction
NbS00008033g0003	81.5318	9.36925	153.694	16.4041	4.03599	5.41e-05	0.0113815	Up	0.519475	6.71688	PREDICTED: uncharacterized protein LOC107803333 [Nicotiana tabacum]
NbS00008093g0019	132.758	47.7832	217.734	4.5567	2.18799	0.00777373	0.347783	Up	1.10596	5.12776	PREDICTED: transcription factor bHLH62-like [Nicotiana sylvestris]	GO:0003677,GO:0003700,GO:0005634,GO:0006351,GO:0006355,GO:0046983	DNA binding|DNA binding transcription factor activity|nucleus|transcription, DNA-templated|regulation of transcription, DNA-templated|protein dimerization activity
NbS00008099g0221	834.708	328.861	1340.56	4.07637	2.02728	0.00715575	0.330308	Up	27.5406	93.7212	probable glutathione S-transferase [Nicotiana tabacum]	GO:0004364,GO:0009734	glutathione transferase activity|auxin-activated signaling pathway	ko00982,ko00480,ko00980	Drug metabolism - cytochrome P450|Glutathione metabolism|Metabolism of xenobiotics by cytochrome P450
NbS00008129g0015	531.966	231.42	832.511	3.5974	1.84695	0.011979	0.442623	Up	1.16759	3.48993	PREDICTED: ALA-interacting subunit 1-like [Nicotiana tomentosiformis]	GO:0000139,GO:0005789,GO:0016021,GO:0031902	Golgi membrane|endoplasmic reticulum membrane|integral component of membrane|late endosome membrane
NbS00008134g0210	40.2443	12.18	68.3086	5.60825	2.48755	0.0181988	0.56471	Up	0.430687	1.83061	PREDICTED: AT-hook motif nuclear-localized protein 1-like, partial [Nicotiana tabacum]	GO:0003677,GO:0005634,GO:0006351,GO:0006355,GO:0010051,GO:0010089,GO:0043621	DNA binding|nucleus|transcription, DNA-templated|regulation of transcription, DNA-templated|xylem and phloem pattern formation|xylem development|protein self-association
NbS00008217g0020	23.6887	4.68462	42.6929	9.1134	3.18799	0.0116805	0.435399	Up	0.327181	1.48436	PREDICTED: protein TRANSPARENT TESTA 12-like [Nicotiana sylvestris]	GO:0005774,GO:0006855,GO:0015238,GO:0015297,GO:0016021	vacuolar membrane|drug transmembrane transport|drug transmembrane transporter activity|antiporter activity|integral component of membrane
NbS00008254g0010	138.943	35.6031	242.282	6.80507	2.76661	0.000967536	0.0913613	Up	0.744581	3.03045	PREDICTED: potassium channel AKT2/3-like [Nicotiana sylvestris]	GO:0005249,GO:0005789,GO:0005887,GO:0009506,GO:0009737,GO:0034765,GO:0042391,GO:0042802	voltage-gated potassium channel activity|endoplasmic reticulum membrane|integral component of plasma membrane|plasmodesma|response to abscisic acid|regulation of ion transmembrane transport|regulation of membrane potential|identical protein binding
NbS00008290g0106	828.734	15.9277	1641.54	103.062	6.68737	2.31e-12	6.73e-09	Up	1.61503	143.916
NbS00008290g0108	354.054	188.322	519.786	2.76009	1.46472	0.0444332	0.895659	Up	8.82255	21.4223	PREDICTED: myb-related protein 306-like isoform X1 [Nicotiana sylvestris]	GO:0003677,GO:0005634,GO:0006351,GO:0006355	DNA binding|nucleus|transcription, DNA-templated|regulation of transcription, DNA-templated
NbS00008304g0004	7.47125	0	14.9425	Inf	Inf	0.015641	0.520431	Up	0	0.132944	PREDICTED: uncharacterized protein LOC104092745 [Nicotiana tomentosiformis]
NbS00008304g0012	248.749	121.8	375.697	3.08454	1.62505	0.0294553	0.738066	Up	7.2662	20.4017	PREDICTED: uncharacterized protein LOC104118395 [Nicotiana tomentosiformis]
NbS00008304g0015	21.5541	4.68462	38.4236	8.20206	3.03599	0.0181069	0.563598	Up	0.253982	0.679531	PREDICTED: probable serine/threonine-protein kinase At5g41260 [Nicotiana sylvestris]	GO:0004674,GO:0005524,GO:0005886,GO:1900459	protein serine/threonine kinase activity|ATP binding|plasma membrane|positive regulation of brassinosteroid mediated signaling pathway
NbS00008328g0008	593.194	225.799	960.589	4.25418	2.08888	0.00493344	0.266389	Up	11.0475	38.8496	PREDICTED: NAC domain-containing protein 78-like isoform X1 [Nicotiana sylvestris]	GO:0003677,GO:0003700,GO:0005634,GO:0005737,GO:0006351,GO:0009644,GO:0009962,GO:0016021,GO:0045893	DNA binding|DNA binding transcription factor activity|nucleus|cytoplasm|transcription, DNA-templated|response to high light intensity|regulation of flavonoid biosynthetic process|integral component of membrane|positive regulation of transcription, DNA-templated
NbS00008339g0015	142.755	42.1616	243.349	5.77182	2.52903	0.00218115	0.156945	Up	1.37132	5.58709	PREDICTED: adenylyl-sulfate kinase 3-like [Nicotiana sylvestris]	GO:0000103,GO:0004020,GO:0005524,GO:0009507,GO:0019344,GO:0070814	sulfate assimilation|adenylylsulfate kinase activity|ATP binding|chloroplast|cysteine biosynthetic process|hydrogen sulfide biosynthetic process	ko00230,ko00920	Purine metabolism|Sulfur metabolism
NbS00008375g0025	780.951	334.482	1227.42	3.66961	1.87563	0.0120141	0.443215	Up	4.13378	13.2903	PREDICTED: probable LRR receptor-like serine/threonine-protein kinase At1g74360 [Nicotiana tabacum]
NbS00008453g0109	21.9574	6.55847	37.3563	5.69588	2.50992	0.0418398	0.870174	Up	0	0.120633	hypothetical protein BRADI_5g09699 [Brachypodium distachyon]	GO:0009523,GO:0009535,GO:0009772,GO:0016021,GO:0016168,GO:0018298,GO:0045156	photosystem II|chloroplast thylakoid membrane|photosynthetic electron transport in photosystem II|integral component of membrane|chlorophyll binding|protein-chromophore linkage|electron transporter, transferring electrons within the cyclic electron transport pathway of photosynthesis activity	ko00195	Photosynthesis
NbS00008503g0002	577.334	70.2694	1084.4	15.432	3.94786	1.02e-06	0.000503635	Up	1.94607	22.4526	PREDICTED: UDP-glycosyltransferase 91C1 [Nicotiana sylvestris]	GO:0005829,GO:0008152,GO:0043231,GO:0080043,GO:0080044	cytosol|metabolic process|intracellular membrane-bounded organelle|quercetin 3-O-glucosyltransferase activity|quercetin 7-O-glucosyltransferase activity
NbS00008521g0014	10.1396	0	20.2791	Inf	Inf	0.00522456	0.275183	Up	0	0.213676	PREDICTED: uncharacterized GPI-anchored protein At1g61900-like [Nicotiana sylvestris]	GO:0005886,GO:0009506,GO:0031225,GO:0046658	plasma membrane|plasmodesma|anchored component of membrane|anchored component of plasma membrane
NbS00008548g0001	15.8794	1.87385	29.885	15.9485	3.99534	0.00940981	0.392307	Up	0	2.40153	PREDICTED: uncharacterized protein LOC107827363 [Nicotiana tabacum]
NbS00008609g0005	83.3404	14.0539	152.627	10.8601	3.44097	0.000315852	0.0398961	Up	0.509434	5.13524	PREDICTED: reticuline oxidase-like protein [Nicotiana sylvestris]	GO:0005576,GO:0005618,GO:0016614,GO:0050660	extracellular region|cell wall|oxidoreductase activity, acting on CH-OH group of donors|flavin adenine dinucleotide binding
NbS00008641g0005	118.818	48.7201	188.916	3.87758	1.95516	0.0183693	0.568483	Up	0.96139	3.51275	PREDICTED: 4-coumarate--CoA ligase 2-like [Nicotiana tabacum]	GO:0005524,GO:0009698,GO:0016207	ATP binding|phenylpropanoid metabolic process|4-coumarate-CoA ligase activity	ko00940,ko00130,ko00360	Phenylpropanoid biosynthesis|Ubiquinone and other terpenoid-quinone biosynthesis|Phenylalanine metabolism
NbS00008676g0001	836.382	166.773	1505.99	9.0302	3.17476	5.85e-05	0.0119102	Up	5.47265	39.1959	PREDICTED: CTL-like protein DDB_G0274487 [Nicotiana sylvestris]	GO:0016021	integral component of membrane
NbS00008677g0012	397.664	136.791	658.537	4.81419	2.26729	0.00238339	0.165914	Up	7.65554	41.2374	PREDICTED: uncharacterized protein LOC104113034 [Nicotiana tomentosiformis]
NbS00008686g0011	486.474	233.294	739.654	3.17048	1.6647	0.0225965	0.636963	Up	1.36766	3.73995	PREDICTED: probable methyltransferase PMT5 [Nicotiana sylvestris]	GO:0005789,GO:0005794,GO:0008757,GO:0016021,GO:0032259	endoplasmic reticulum membrane|Golgi apparatus|S-adenosylmethionine-dependent methyltransferase activity|integral component of membrane|methylation
NbS00008700g0010	1124.23	539.669	1708.78	3.16635	1.66282	0.0295175	0.738066	Up	4.51243	12.3246	PREDICTED: probable LRR receptor-like serine/threonine-protein kinase RFK1 isoform X1 [Nicotiana sylvestris]	GO:0004674,GO:0004702,GO:0005524,GO:0005886,GO:0016021	protein serine/threonine kinase activity|signal transducer, downstream of receptor, with serine/threonine kinase activity|ATP binding|plasma membrane|integral component of membrane
NbS00008706g0022	65.0004	16.8646	113.136	6.70848	2.74599	0.00435762	0.246136	Up	0.677221	4.12686	PREDICTED: uncharacterized protein LOC104239200 [Nicotiana sylvestris]
NbS00008707g0002	42.1713	7.4954	76.8472	10.2526	3.35791	0.00229633	0.161728	Up	0.0327169	0.858791	BnaCnng52070D [Brassica napus]
NbS00008730g0007	5511.73	1417.57	9605.89	6.77632	2.7605	0.00815147	0.359522	Up	56.2658	318.162	PREDICTED: caffeoyl-CoA O-methyltransferase 6 [Nicotiana sylvestris]	GO:0009809,GO:0042409,GO:0046872	lignin biosynthetic process|caffeoyl-CoA O-methyltransferase activity|metal ion binding
NbS00008730g0101	94.9747	30.9185	159.031	5.14355	2.36276	0.00706931	0.329923	Up	1.12445	6.10384	PREDICTED: putative nuclease HARBI1 [Nicotiana sylvestris]	GO:0004518,GO:0005634,GO:0046872	nuclease activity|nucleus|metal ion binding
NbS00008730g0217	567.33	29.9816	1104.68	36.8452	5.2034	1.84e-09	2.25e-06	Up	0.845894	25.175	PREDICTED: PI-PLC X domain-containing protein At5g67130-like isoform X2 [Nicotiana tomentosiformis]	GO:0005886,GO:0006629,GO:0008081,GO:0046658	plasma membrane|lipid metabolic process|phosphoric diester hydrolase activity|anchored component of plasma membrane
NbS00008745g0003	447.901	181.763	714.038	3.92839	1.97394	0.00742625	0.338426	Up	28.9207	97.6871
NbS00008748g0001	5.87027	0	11.7405	Inf	Inf	0.032568	0.76637	Up	0	0.226538	PREDICTED: cation/H(+) antiporter 15-like isoform X1 [Nicotiana sylvestris]	GO:0006813,GO:0006885,GO:0012505,GO:0015299,GO:0015672,GO:0016021	potassium ion transport|regulation of pH|endomembrane system|solute:proton antiporter activity|monovalent inorganic cation transport|integral component of membrane
NbS00008756g0007	41.5845	15.9277	67.2413	4.22165	2.07781	0.0425465	0.873311	Up	0	0.727487	PREDICTED: uncharacterized protein LOC104233333 isoform X1 [Nicotiana sylvestris]
NbS00008774g0001	22.2834	1.87385	42.6929	22.7835	4.50992	0.00185829	0.140226	Up	0	0.882634	PREDICTED: transcription repressor OFP12-like [Nicotiana tabacum]	GO:0005634,GO:0006351,GO:0045892	nucleus|transcription, DNA-templated|negative regulation of transcription, DNA-templated
NbS00008795g0011	271.795	59.0263	484.564	8.20929	3.03726	0.000110114	0.0187489	Up	0.905267	6.66046	PREDICTED: uncharacterized protein LOC107831461 [Nicotiana tabacum]
NbS00008818g0008	225.06	117.116	333.004	2.84338	1.50761	0.0445343	0.895924	Up	2.25559	5.34013	PREDICTED: probable WRKY transcription factor 72 isoform X2 [Nicotiana sylvestris]	GO:0003700,GO:0005634,GO:0006351,GO:0006952,GO:0043565	DNA binding transcription factor activity|nucleus|transcription, DNA-templated|defense response|sequence-specific DNA binding
NbS00008832g0003	73.551	24.36	122.742	5.03866	2.33304	0.0111897	0.425297	Up	0.662643	3.01406	PREDICTED: premnaspirodiene oxygenase-like [Nicotiana sylvestris]	GO:0004497,GO:0005506,GO:0016021,GO:0016705,GO:0020037	monooxygenase activity|iron ion binding|integral component of membrane|oxidoreductase activity, acting on paired donors, with incorporation or reduction of molecular oxygen|heme binding	ko00140	Steroid hormone biosynthesis
NbS00008861g0019	88.1023	29.9816	146.223	4.87709	2.28602	0.00990652	0.400204	Up	0.242748	0.948311	PREDICTED: 125 kDa kinesin-related protein-like isoform X2 [Nicotiana tabacum]	GO:0005524,GO:0005737,GO:0005819,GO:0005871,GO:0005874,GO:0005886,GO:0007018,GO:0008017,GO:0008574	ATP binding|cytoplasm|spindle|kinesin complex|microtubule|plasma membrane|microtubule-based movement|microtubule binding|ATP-dependent microtubule motor activity, plus-end-directed
NbS00008926g0010	4830.21	1395.08	8265.34	5.92463	2.56672	0.0104929	0.411602	Up	23.1248	101.338	PREDICTED: protein SUPPRESSOR OF K(+) TRANSPORT GROWTH DEFECT 1 [Nicotiana tabacum]	GO:0005524,GO:0005634,GO:0005737,GO:0005771,GO:0007032,GO:0007033,GO:0007049,GO:0009506,GO:0010091,GO:0015031,GO:0016192,GO:0016787,GO:0032585,GO:0055075,GO:0055078	ATP binding|nucleus|cytoplasm|multivesicular body|endosome organization|vacuole organization|cell cycle|plasmodesma|trichome branching|protein transport|vesicle-mediated transport|hydrolase activity|multivesicular body membrane|potassium ion homeostasis|sodium ion homeostasis	ko04144	Endocytosis
NbS00008942g0016	13.3415	0	26.683	Inf	Inf	0.00164265	0.129991	Up	0	0.163012	PREDICTED: fimbrin-5-like [Nicotiana tabacum]	GO:0005829,GO:0005884,GO:0009846,GO:0009860,GO:0030036,GO:0032432,GO:0051015,GO:0051017,GO:0051639,GO:0051764	cytosol|actin filament|pollen germination|pollen tube growth|actin cytoskeleton organization|actin filament bundle|actin filament binding|actin filament bundle assembly|actin filament network formation|actin crosslink formation
NbS00008948g0005	138.991	65.5847	212.397	3.23851	1.69533	0.034402	0.791901	Up	0.971623	3.27239	PREDICTED: uncharacterized protein LOC107828006 isoform X2 [Nicotiana tabacum]
NbS00008997g0002	7.47125	0	14.9425	Inf	Inf	0.015641	0.520431	Up	0	0.319066	PREDICTED: uncharacterized protein LOC104217949 [Nicotiana sylvestris]	GO:0003677,GO:0003723,GO:0004519,GO:0005524,GO:0005634,GO:0005654,GO:0006281,GO:0006282,GO:0006952,GO:0016020,GO:0016301,GO:0016569,GO:0016604,GO:0016887,GO:0031047,GO:0031935,GO:0043621,GO:0044030,GO:1902290	DNA binding|RNA binding|endonuclease activity|ATP binding|nucleus|nucleoplasm|DNA repair|regulation of DNA repair|defense response|membrane|kinase activity|covalent chromatin modification|nuclear body|ATPase activity|gene silencing by RNA|regulation of chromatin silencing|protein self-association|regulation of DNA methylation|positive regulation of defense response to oomycetes
NbS00009027g0004	178.926	51.5309	306.321	5.94442	2.57154	0.00132968	0.114763	Up	2.35697	11.7272	PREDICTED: histidine decarboxylase-like [Nicotiana sylvestris]	GO:0004398,GO:0019752,GO:0030170	histidine decarboxylase activity|carboxylic acid metabolic process|pyridoxal phosphate binding	ko00340	Histidine metabolism
NbS00009059g0115	120.028	54.3416	185.714	3.41753	1.77295	0.0310868	0.754806	Up	1.98624	5.95188	PREDICTED: cytochrome P450 72A15-like [Nicotiana sylvestris]	GO:0004497,GO:0005506,GO:0016021,GO:0016705,GO:0020037	monooxygenase activity|iron ion binding|integral component of membrane|oxidoreductase activity, acting on paired donors, with incorporation or reduction of molecular oxygen|heme binding
NbS00009090g0003	893.846	391.635	1396.06	3.56469	1.83378	0.0148288	0.502395	Up	6.8813	26.66	PREDICTED: uncharacterized protein LOC104225813 [Nicotiana sylvestris]	GO:0005524,GO:0016021,GO:0016887	ATP binding|integral component of membrane|ATPase activity
NbS00009125g0101	36.4966	4.68462	68.3086	14.5814	3.86606	0.00112794	0.102203	Up	0.275711	2.02024	PREDICTED: dehydration-responsive element-binding protein 1A-like [Nicotiana sylvestris]	GO:0003677,GO:0003700,GO:0005634,GO:0006351,GO:0009409,GO:0009414,GO:0009631	DNA binding|DNA binding transcription factor activity|nucleus|transcription, DNA-templated|response to cold|response to water deprivation|cold acclimation
NbS00009241g0003	45.919	14.9908	76.8472	5.12629	2.35791	0.0202159	0.600062	Up	0.590052	2.00987	PREDICTED: tetrahydrocannabinolic acid synthase-like [Nicotiana sylvestris]	GO:0005576,GO:0005829,GO:0009505,GO:0009753,GO:0016614,GO:0050660	extracellular region|cytosol|plant-type cell wall|response to jasmonic acid|oxidoreductase activity, acting on CH-OH group of donors|flavin adenine dinucleotide binding
NbS00009241g0004	165.906	85.2602	246.551	2.89175	1.53194	0.0488473	0.930563	Up	1.68302	5.30937	PREDICTED: tetrahydrocannabinolic acid synthase-like [Nicotiana sylvestris]	GO:0005576,GO:0005829,GO:0009505,GO:0009753,GO:0016614,GO:0050660	extracellular region|cytosol|plant-type cell wall|response to jasmonic acid|oxidoreductase activity, acting on CH-OH group of donors|flavin adenine dinucleotide binding
NbS00009244g0016	503.761	115.242	892.281	7.74269	2.95283	0.000119628	0.0200747	Up	4.15728	26.8215	PREDICTED: uncharacterized protein LOC107774328 [Nicotiana tabacum]
NbS00009248g0006	327.986	156.466	499.506	3.19242	1.67465	0.0227236	0.63977	Up	9.94027	26.985	PREDICTED: BURP domain-containing protein 5 [Nicotiana sylvestris]	GO:0000326,GO:0005770,GO:0005795,GO:0048316	protein storage vacuole|late endosome|Golgi stack|seed development
NbS00009266g0009	4227.87	1001.57	7454.17	7.44247	2.89578	0.0033207	0.204716	Up	31.0761	199.015	PREDICTED: deacetylvindoline O-acetyltransferase-like [Nicotiana sylvestris]	GO:0005985,GO:0016746,GO:0016747	sucrose metabolic process|transferase activity, transferring acyl groups|transferase activity, transferring acyl groups other than amino-acyl groups	ko00940,ko00945,ko00941	Phenylpropanoid biosynthesis|Stilbenoid, diarylheptanoid and gingerol biosynthesis|Flavonoid biosynthesis
NbS00009284g0003	591.088	202.376	979.801	4.84149	2.27545	0.0023531	0.164976	Up	5.95837	25.9793	PREDICTED: myb-related protein Myb4-like [Nicotiana tomentosiformis]	GO:0000981,GO:0001135,GO:0003700,GO:0005634,GO:0006351,GO:0006357,GO:0009409,GO:0009414,GO:0009651,GO:0009723,GO:0009733,GO:0009753,GO:0010200,GO:0030154,GO:0043565,GO:0044212,GO:0046686	RNA polymerase II transcription factor activity, sequence-specific DNA binding|transcription factor activity, RNA polymerase II transcription factor recruiting|DNA binding transcription factor activity|nucleus|transcription, DNA-templated|regulation of transcription from RNA polymerase II promoter|response to cold|response to water deprivation|response to salt stress|response to ethylene|response…
NbS00009307g0002	228.552	89.9448	367.159	4.08204	2.02929	0.00776041	0.347783	Up	7.49144	22.3484	PREDICTED: 5'-nucleotidase domain-containing protein DDB_G0275467 isoform X1 [Nicotiana tomentosiformis]	GO:0008253,GO:0046872	5'-nucleotidase activity|metal ion binding
NbS00009364g0001	180.925	91.8186	270.032	2.94093	1.55627	0.0431625	0.879195	Up	3.92893	9.0669	PREDICTED: uncharacterized protein LOC104234640 [Nicotiana sylvestris]
NbS00009366g0003	11.6101	1.87385	21.3464	11.3918	3.50992	0.0326748	0.767082	Up	0.135255	1.23131	PREDICTED: uncharacterized protein LOC104105381 [Nicotiana tomentosiformis]
NbS00009374g0001	71.3391	17.8016	124.877	7.01492	2.81043	0.00304854	0.19465	Up	0.827143	6.94793	PREDICTED: uncharacterized protein LOC104095078 [Nicotiana tomentosiformis]
NbS00009374g0007	138.189	23.4231	252.955	10.7994	3.43288	8.03e-05	0.014901	Up	2.3462	22.1569	PREDICTED: uncharacterized protein LOC104213669 [Nicotiana sylvestris]
NbS00009385g0021	255.23	128.359	382.101	2.97682	1.57377	0.0343337	0.791901	Up	2.06894	5.21096	PREDICTED: protein STRUBBELIG-RECEPTOR FAMILY 3 isoform X3 [Nicotiana tomentosiformis]
NbS00009386g0005	543.221	261.402	825.04	3.15621	1.65819	0.0233019	0.648976	Up	41.3876	93.7288	hypothetical protein [Nicotiana benthamiana]
NbS00009421g0026	408.811	99.314	718.307	7.23269	2.85453	0.000190076	0.0277839	Up	0.864506	4.79391	PREDICTED: uncharacterized protein LOC104102236 isoform X1 [Nicotiana tomentosiformis]	GO:0005506,GO:0005634,GO:0008270,GO:0010106,GO:0016021,GO:0016567,GO:0016874,GO:0060586,GO:0061630	iron ion binding|nucleus|zinc ion binding|cellular response to iron ion starvation|integral component of membrane|protein ubiquitination|ligase activity|multicellular organismal iron ion homeostasis|ubiquitin protein ligase activity
NbS00009444g0022	9.5407	0.936925	18.1445	19.366	4.27545	0.0261459	0.688969	Up	0	0.340458	PREDICTED: putative late blight resistance protein homolog R1A-3 [Nicotiana tomentosiformis]	GO:0005524,GO:0005737,GO:0009626,GO:0016020,GO:0043531	ATP binding|cytoplasm|plant-type hypersensitive response|membrane|ADP binding
NbS00009452g0004	14.8773	0.936925	28.8177	30.7577	4.94288	0.00452488	0.252194	Up	0.0264155	0.23914	PREDICTED: copal-8-ol diphosphate hydratase, chloroplastic-like isoform X3 [Nicotiana sylvestris]	GO:0000287,GO:0009507,GO:0010333,GO:0016836,GO:0102161,GO:1902243,GO:1902247	magnesium ion binding|chloroplast|terpene synthase activity|hydro-lyase activity|copal-8-ol diphosphate synthase activity|copal-8-ol diphosphate(3-) biosynthetic process|geranylgeranyl diphosphate catabolic process	ko00904	Diterpenoid biosynthesis
NbS00009478g0007	249.393	66.5217	432.265	6.49811	2.70002	0.000519544	0.0585999	Up	2.29663	15.4776	PREDICTED: F-box protein At2g16365-like isoform X1 [Nicotiana sylvestris]	GO:0005634,GO:0009658,GO:0010099,GO:0045893,GO:0048512,GO:0080167	nucleus|chloroplast organization|regulation of photomorphogenesis|positive regulation of transcription, DNA-templated|circadian behavior|response to karrikin
NbS00009480g0031	65.9373	18.7385	113.136	6.03763	2.59398	0.0064573	0.31189	Up	0.984493	5.19952	PREDICTED: miraculin [Nicotiana sylvestris]	GO:0004866,GO:0005618,GO:0048046	endopeptidase inhibitor activity|cell wall|apoplast
NbS00009504g0013	21.6193	3.7477	39.4909	10.5374	3.39744	0.010073	0.403988	Up	0.0840118	0.717702	PREDICTED: probable boron transporter 7 [Nicotiana sylvestris]	GO:0005452,GO:0005887,GO:0008509,GO:0015301,GO:0051453,GO:0098656	inorganic anion exchanger activity|integral component of plasma membrane|anion transmembrane transporter activity|anion:anion antiporter activity|regulation of intracellular pH|anion transmembrane transport
NbS00009559g0004	46.1146	12.18	80.0491	6.57216	2.71637	0.00864354	0.371672	Up	0	0	hypothetical protein TSUD_121060 [Trifolium subterraneum]	GO:0003838,GO:0005773,GO:0005783,GO:0009506,GO:0009793,GO:0016126	sterol 24-C-methyltransferase activity|vacuole|endoplasmic reticulum|plasmodesma|embryo development ending in seed dormancy|sterol biosynthetic process	ko00100	Steroid biosynthesis
NbS00009593g0008	5310.66	1822.32	8799	4.82846	2.27156	0.025187	0.67503	Up	47.4337	190.446	PREDICTED: suberization-associated anionic peroxidase-like [Nicotiana sylvestris]	GO:0004601,GO:0005576,GO:0006979,GO:0020037,GO:0042744,GO:0046872	peroxidase activity|extracellular region|response to oxidative stress|heme binding|hydrogen peroxide catabolic process|metal ion binding	ko00940	Phenylpropanoid biosynthesis
NbS00009598g0004	52.7793	8.43232	97.1263	11.5183	3.52586	0.000864078	0.0849153	Up	2.40258	24.2745	PREDICTED: ethylene-responsive transcription factor 14-like [Nicotiana tabacum]	GO:0003677,GO:0003700,GO:0005634,GO:0006351,GO:0009873	DNA binding|DNA binding transcription factor activity|nucleus|transcription, DNA-templated|ethylene-activated signaling pathway
NbS00009603g0115	103.021	14.9908	191.051	12.7445	3.67181	7.94e-05	0.0148798	Up	0.793307	4.83945	PREDICTED: alpha carbonic anhydrase 7-like isoform X1 [Nicotiana tabacum]	GO:0004089,GO:0006730,GO:0008270,GO:0009570	carbonate dehydratase activity|one-carbon metabolic process|zinc ion binding|chloroplast stroma	ko00910	Nitrogen metabolism
NbS00009607g0018	137.757	44.9724	230.541	5.12629	2.35791	0.00418467	0.239552	Up	2.2176	10.574	PREDICTED: inositol polyphosphate multikinase alpha [Nicotiana sylvestris]	GO:0000823,GO:0000824,GO:0005524,GO:0005634,GO:0006355,GO:0009555,GO:0009793,GO:0010183,GO:0010264,GO:0047326,GO:0051765,GO:0051766,GO:0052725,GO:0090406,GO:0102732	inositol-1,4,5-trisphosphate 6-kinase activity|inositol tetrakisphosphate 3-kinase activity|ATP binding|nucleus|regulation of transcription, DNA-templated|pollen development|embryo development ending in seed dormancy|pollen tube guidance|myo-inositol hexakisphosphate biosynthetic process|inositol tetrakisphosphate 5-kinase activity|inositol tetrakisphosphate kinase activity|inositol trisphosphate…	ko00562,ko04070	Inositol phosphate metabolism|Phosphatidylinositol signaling system
NbS00009619g0006	3403.12	1342.61	5463.62	4.06939	2.02481	0.0264819	0.691044	Up	54.0553	193.38	PREDICTED: heat stress transcription factor B-3-like [Nicotiana tabacum]	GO:0003700,GO:0005634,GO:0005737,GO:0006351,GO:0043565,GO:0046686	DNA binding transcription factor activity|nucleus|cytoplasm|transcription, DNA-templated|sequence-specific DNA binding|response to cadmium ion
NbS00009622g0010	225.309	105.873	344.745	3.25623	1.7032	0.0240228	0.660622	Up	8.07905	22.6405	PREDICTED: transcription factor bHLH128-like isoform X2 [Nicotiana tabacum]
NbS00009694g0003	34.9077	12.18	57.6354	4.73196	2.24244	0.037097	0.818049	Up	0.0567253	0.96519	PREDICTED: homeobox-leucine zipper protein ANTHOCYANINLESS 2-like isoform X1 [Nicotiana sylvestris]	GO:0005634,GO:0006351,GO:0006355,GO:0008289,GO:0043565	nucleus|transcription, DNA-templated|regulation of transcription, DNA-templated|lipid binding|sequence-specific DNA binding
NbS00009719g0107	31.2252	3.7477	58.7027	15.6637	3.96935	0.00147107	0.122437	Up	0.162232	1.25497	PREDICTED: metalloendoproteinase 1-like [Nicotiana sylvestris]	GO:0004222,GO:0005886,GO:0008270,GO:0031012,GO:0031225	metalloendopeptidase activity|plasma membrane|zinc ion binding|extracellular matrix|anchored component of membrane
NbS00009729g0002	898.431	463.778	1333.08	2.8744	1.52326	0.0411641	0.865414	Up	48.0893	131.897	PREDICTED: uncharacterized protein LOC104226139 [Nicotiana sylvestris]
NbS00009751g0012	1492.75	681.144	2304.35	3.38305	1.75833	0.0263766	0.689962	Up	18.6538	68.8904	PREDICTED: protein YLS9-like [Nicotiana tomentosiformis]	GO:0005829,GO:0005886,GO:0006970,GO:0009737,GO:0009738,GO:0010116,GO:0016021,GO:1902074	cytosol|plasma membrane|response to osmotic stress|response to abscisic acid|abscisic acid-activated signaling pathway|positive regulation of abscisic acid biosynthetic process|integral component of membrane|response to salt
NbS00009767g0003	229.11	104.936	353.283	3.36667	1.75132	0.0203085	0.602041	Up	3.07086	9.78987	PREDICTED: aspartyl protease family protein 2-like [Nicotiana tabacum]	GO:0004190,GO:0006508,GO:0009505,GO:0016020,GO:0030163,GO:0080167	aspartic-type endopeptidase activity|proteolysis|plant-type cell wall|membrane|protein catabolic process|response to karrikin
NbS00009781g0010	449.905	183.637	716.173	3.89993	1.96345	0.00772444	0.347249	Up	6.84377	25.6143	PREDICTED: GDSL esterase/lipase At5g33370-like isoform X1 [Nicotiana sylvestris]	GO:0005576,GO:0016042,GO:0016788	extracellular region|lipid catabolic process|hydrolase activity, acting on ester bonds
NbS00009820g0011	818.075	314.807	1321.34	4.19732	2.06947	0.00604907	0.303321	Up	9.57692	33.9126	PREDICTED: uncharacterized protein LOC104090276 [Nicotiana tomentosiformis]	GO:0000151,GO:0000209,GO:0005737,GO:0030435,GO:0031624,GO:0032436,GO:0042787,GO:0046872,GO:0061630	ubiquitin ligase complex|protein polyubiquitination|cytoplasm|sporulation resulting in formation of a cellular spore|ubiquitin conjugating enzyme binding|positive regulation of proteasomal ubiquitin-dependent protein catabolic process|protein ubiquitination involved in ubiquitin-dependent protein catabolic process|metal ion binding|ubiquitin protein ligase activity
NbS00009867g0006	21.8149	0.936925	42.6929	45.567	5.50992	0.000682253	0.0715873	Up	0	0.0976137	PREDICTED: probable magnesium transporter NIPA4 [Nicotiana tomentosiformis]
NbS00009878g0007	321.508	27.1708	615.845	22.6657	4.50244	9.17e-08	6.18e-05	Up	0.528173	10.0904	PREDICTED: potassium transporter 5-like [Nicotiana sylvestris]	GO:0005886,GO:0009674,GO:0010107,GO:0015079,GO:0016020,GO:0016021	plasma membrane|potassium:sodium symporter activity|potassium ion import|potassium ion transmembrane transporter activity|membrane|integral component of membrane
NbS00009949g0001	790.448	59.9632	1520.93	25.3644	4.66474	3.82e-08	3.22e-05	Up	0.954037	21.5418	PREDICTED: cysteine-rich receptor-like protein kinase 3 [Nicotiana tabacum]
NbS00010004g0005	89.4956	25.297	153.694	6.0756	2.60303	0.00372445	0.221861	Up	2.62733	14.2156	PREDICTED: uncharacterized protein LOC104239735 [Nicotiana sylvestris]
NbS00010019g0018	1025.34	273.582	1777.09	6.49564	2.69947	0.000594173	0.0642301	Up	6.34893	36.2885	PREDICTED: uncharacterized protein LOC104233082 [Nicotiana sylvestris]	GO:0005634,GO:0005737	nucleus|cytoplasm
NbS00010024g0012	848.028	191.133	1504.92	7.87371	2.97704	0.00014543	0.0230325	Up	5.79681	34.0196	PREDICTED: probable anion transporter 3, chloroplastic [Nicotiana tabacum]	GO:0005315,GO:0009536,GO:0016021,GO:0031969,GO:0098656	inorganic phosphate transmembrane transporter activity|plastid|integral component of membrane|chloroplast membrane|anion transmembrane transport
NbS00010028g0010	81.7105	37.477	125.944	3.36057	1.7487	0.0469011	0.909799	Up	0.950999	1.40383	PREDICTED: rab3 GTPase-activating protein non-catalytic subunit isoform X1 [Nicotiana tomentosiformis]	GO:0005096,GO:0005829,GO:0005886,GO:0006886,GO:0017112,GO:0017137,GO:0030234,GO:0043087,GO:0043234,GO:0046982,GO:0097051,GO:1903061,GO:1903373,GO:2000786	GTPase activator activity|cytosol|plasma membrane|intracellular protein transport|Rab guanyl-nucleotide exchange factor activity|Rab GTPase binding|enzyme regulator activity|regulation of GTPase activity|protein complex|protein heterodimerization activity|establishment of protein localization to endoplasmic reticulum membrane|positive regulation of protein lipidation|positive regulation of endopl…
NbS00010102g0006	2167.4	994.077	3340.72	3.36062	1.74873	0.0363469	0.81083	Up	21.3773	63.268	PREDICTED: cytochrome P450 72A15-like [Nicotiana sylvestris]	GO:0004497,GO:0005506,GO:0016021,GO:0016705,GO:0020037	monooxygenase activity|iron ion binding|integral component of membrane|oxidoreductase activity, acting on paired donors, with incorporation or reduction of molecular oxygen|heme binding
NbS00010165g0003	1157.11	373.833	1940.39	5.19053	2.37588	0.00247466	0.168913	Up	18.7518	76.4165	PREDICTED: uncharacterized protein LOC104091284 [Nicotiana tomentosiformis]
NbS00010241g0022	349.869	33.7293	666.009	19.7457	4.30347	2.1e-07	0.000123646	Up	1.44692	28.1726	PREDICTED: auxin-responsive protein IAA29-like [Nicotiana sylvestris]	GO:0003700,GO:0005634,GO:0006351,GO:0009733,GO:0009734	DNA binding transcription factor activity|nucleus|transcription, DNA-templated|response to auxin|auxin-activated signaling pathway	ko04075	Plant hormone signal transduction
NbS00010250g0021	1330.45	313.87	2347.04	7.47775	2.9026	0.00036556	0.0445993	Up	11.8895	76.4121	PREDICTED: uncharacterized transporter C5D6.04-like isoform X2 [Nicotiana tabacum]	GO:0005789,GO:0009733,GO:0009734,GO:0016021,GO:0055085	endoplasmic reticulum membrane|response to auxin|auxin-activated signaling pathway|integral component of membrane|transmembrane transport
NbS00010265g0115	1329.18	393.508	2264.86	5.75555	2.52495	0.00163809	0.129991	Up	10.5118	53.2308	PREDICTED: peroxidase 12-like [Nicotiana tomentosiformis]	GO:0004601,GO:0005576,GO:0005618,GO:0005773,GO:0006979,GO:0009505,GO:0009506,GO:0009664,GO:0016020,GO:0020037,GO:0042744,GO:0046872	peroxidase activity|extracellular region|cell wall|vacuole|response to oxidative stress|plant-type cell wall|plasmodesma|plant-type cell wall organization|membrane|heme binding|hydrogen peroxide catabolic process|metal ion binding	ko00940	Phenylpropanoid biosynthesis
NbS00010372g0108	10.5428	1.87385	19.2118	10.2526	3.35791	0.0458006	0.898466	Up	0	0
NbS00010381g0002	80.5417	15.9277	145.156	9.1134	3.18799	0.000757927	0.0769229	Up	0	0	PREDICTED: 5-methyltetrahydropteroyltriglutamate--homocysteine methyltransferase-like [Nicotiana sylvestris]	GO:0003871,GO:0005737,GO:0008270,GO:0009086	5-methyltetrahydropteroyltriglutamate-homocysteine S-methyltransferase activity|cytoplasm|zinc ion binding|methionine biosynthetic process	ko01230,ko00270,ko00450	Biosynthesis of amino acids|Cysteine and methionine metabolism|Selenocompound metabolism
NbS00010381g0005	107.213	8.43232	205.993	24.429	4.61052	2.96e-06	0.00121738	Up	0.342996	1.1971	hypothetical protein TSUD_146630 [Trifolium subterraneum]	GO:0003871,GO:0005507,GO:0005774,GO:0005777,GO:0005829,GO:0005886,GO:0008270,GO:0008705,GO:0009506,GO:0009507,GO:0009570,GO:0009651,GO:0010043,GO:0016020,GO:0046686,GO:0048046,GO:0050667	5-methyltetrahydropteroyltriglutamate-homocysteine S-methyltransferase activity|copper ion binding|vacuolar membrane|peroxisome|cytosol|plasma membrane|zinc ion binding|methionine synthase activity|plasmodesma|chloroplast|chloroplast stroma|response to salt stress|response to zinc ion|membrane|response to cadmium ion|apoplast|homocysteine metabolic process	ko01230,ko00270,ko00450	Biosynthesis of amino acids|Cysteine and methionine metabolism|Selenocompound metabolism
NbS00010381g0009	90.0583	1.87385	178.243	95.1211	6.57169	5.97e-08	4.46e-05	Up	0.127303	4.60542	PREDICTED: 5-methyltetrahydropteroyltriglutamate--homocysteine methyltransferase-like [Nicotiana sylvestris]	GO:0003871,GO:0005737,GO:0008270,GO:0009086	5-methyltetrahydropteroyltriglutamate-homocysteine S-methyltransferase activity|cytoplasm|zinc ion binding|methionine biosynthetic process	ko01230,ko00270,ko00450	Biosynthesis of amino acids|Cysteine and methionine metabolism|Selenocompound metabolism
NbS00010382g0204	279.31	127.422	431.198	3.38402	1.75874	0.0179585	0.563216	Up	20.7079	59.9566	PREDICTED: probable calcium-binding protein CML44 [Nicotiana sylvestris]	GO:0005509	calcium ion binding
NbS00010384g0214	2682.42	686.766	4678.07	6.81174	2.76802	0.0020489	0.150219	Up	23.8891	143.833	PREDICTED: caffeic acid 3-O-methyltransferase-like [Nicotiana sylvestris]	GO:0009809,GO:0046983,GO:0047763	lignin biosynthetic process|protein dimerization activity|caffeate O-methyltransferase activity	ko00940	Phenylpropanoid biosynthesis
NbS00010386g0013	5.87027	0	11.7405	Inf	Inf	0.032568	0.76637	Up	0	0	PREDICTED: dirigent protein 24-like [Nicotiana sylvestris]	GO:0016853,GO:0048046	isomerase activity|apoplast
NbS00010446g0002	601.89	323.239	880.54	2.72411	1.44579	0.047203	0.913463	Up	24.7812	58.7704	PREDICTED: RING-H2 finger protein ATL60-like [Nicotiana sylvestris]	GO:0016021,GO:0043161,GO:0046872,GO:0061630	integral component of membrane|proteasome-mediated ubiquitin-dependent protein catabolic process|metal ion binding|ubiquitin protein ligase activity
NbS00010447g0101	1638.82	713.937	2563.71	3.59094	1.84436	0.0217991	0.623562	Up	61.4616	193.697	PREDICTED: intracellular ribonuclease LX-like [Nicotiana sylvestris]	GO:0003723,GO:0005737,GO:0033897	RNA binding|cytoplasm|ribonuclease T2 activity
NbS00010453g0002	306.734	132.106	481.362	3.64374	1.86542	0.0119224	0.441584	Up	1.07878	3.26079	PREDICTED: importin subunit beta-1-like [Nicotiana sylvestris]	GO:0000060,GO:0005634,GO:0005737,GO:0006606,GO:0006607,GO:0006610,GO:0008139,GO:0008536,GO:0008565,GO:0009507,GO:0031965,GO:0034399	protein import into nucleus, translocation|nucleus|cytoplasm|protein import into nucleus|NLS-bearing protein import into nucleus|ribosomal protein import into nucleus|nuclear localization sequence binding|Ran GTPase binding|protein transporter activity|chloroplast|nuclear membrane|nuclear periphery	ko03013	RNA transport
NbS00010549g0011	91.186	39.3508	143.021	3.63451	1.86176	0.0314748	0.759628	Up	0.465659	1.09727	PREDICTED: probable WRKY transcription factor 71 isoform X2 [Nicotiana tabacum]	GO:0003700,GO:0005634,GO:0006351,GO:0043565	DNA binding transcription factor activity|nucleus|transcription, DNA-templated|sequence-specific DNA binding
NbS00010554g0005	1753.89	379.455	3128.32	8.24425	3.04339	0.000341165	0.042402	Up	12.0309	86.101	cytochrome P450 monooxygenase [Nicotiana sylvestris]	GO:0005506,GO:0016020,GO:0016709,GO:0020037,GO:0044550	iron ion binding|membrane|oxidoreductase activity, acting on paired donors, with incorporation or reduction of molecular oxygen, NAD(P)H as one donor, and incorporation of one atom of oxygen|heme binding|secondary metabolite biosynthetic process
NbS00010572g0004	312.94	50.5939	575.286	11.3707	3.50724	1.09e-05	0.00339054	Up	7.19041	72.8579	genetic tumor-related proteinase inhibitor I precursor [Nicotiana glauca x Nicotiana langsdorffii]	GO:0004867,GO:0005576,GO:0005773,GO:0009611	serine-type endopeptidase inhibitor activity|extracellular region|vacuole|response to wounding
NbS00010604g0002	239.355	88.0709	390.64	4.43551	2.1491	0.00482591	0.262673	Up	2.54422	9.69884	PREDICTED: exocyst complex component EXO70B1-like [Nicotiana sylvestris]	GO:0000145,GO:0005576,GO:0005829,GO:0005886,GO:0006887,GO:0012505,GO:0015031,GO:0070062,GO:1903533,GO:1903553	exocyst|extracellular region|cytosol|plasma membrane|exocytosis|endomembrane system|protein transport|extracellular exosome|regulation of protein targeting|positive regulation of extracellular exosome assembly
NbS00010605g0101	4909.44	1215.19	8603.68	7.0801	2.82377	0.00549884	0.283592	Up	55.7193	353.397	PREDICTED: aminotransferase ALD1 isoform X3 [Nicotiana sylvestris]	GO:0008483,GO:0009058,GO:0009507,GO:0009862,GO:0010150,GO:0030170,GO:0042742	transaminase activity|biosynthetic process|chloroplast|systemic acquired resistance, salicylic acid mediated signaling pathway|leaf senescence|pyridoxal phosphate binding|defense response to bacterium	ko01230,ko00300	Biosynthesis of amino acids|Lysine biosynthesis
NbS00010607g0020	210.33	83.3863	337.274	4.04471	2.01604	0.00867903	0.372509	Up	2.14077	8.3228	PREDICTED: branched-chain-amino-acid aminotransferase 2, chloroplastic-like [Nicotiana sylvestris]	GO:0009097,GO:0009098,GO:0009099,GO:0009507,GO:0052654,GO:0052655,GO:0052656,GO:0071669	isoleucine biosynthetic process|leucine biosynthetic process|valine biosynthetic process|chloroplast|L-leucine transaminase activity|L-valine transaminase activity|L-isoleucine transaminase activity|plant-type cell wall organization or biogenesis	ko00290,ko00770,ko00280,ko01210,ko01230,ko00270	Valine, leucine and isoleucine biosynthesis|Pantothenate and CoA biosynthesis|Valine, leucine and isoleucine degradation|2-Oxocarboxylic acid metabolism|Biosynthesis of amino acids|Cysteine and methionine metabolism
NbS00010608g0013	30.0927	4.68462	55.5007	11.8474	3.5665	0.00343103	0.210125	Up	0.162433	2.33631	PREDICTED: dirigent protein 23-like [Nicotiana tomentosiformis]	GO:0016853,GO:0048046	isomerase activity|apoplast
NbS00010649g0008	29.0905	3.7477	54.4334	14.5245	3.86042	0.00219703	0.157164	Up	0.113694	1.17505	PREDICTED: potassium channel AKT2/3-like [Nicotiana sylvestris]	GO:0005249,GO:0005789,GO:0005887,GO:0009506,GO:0009737,GO:0034765,GO:0042391,GO:0042802	voltage-gated potassium channel activity|endoplasmic reticulum membrane|integral component of plasma membrane|plasmodesma|response to abscisic acid|regulation of ion transmembrane transport|regulation of membrane potential|identical protein binding
NbS00010666g0038	8.53857	0	17.0771	Inf	Inf	0.00991836	0.400204	Up	0	0.537786	PREDICTED: potassium transporter 25-like isoform X2 [Nicotiana tomentosiformis]	GO:0005886,GO:0015079,GO:0016021	plasma membrane|potassium ion transmembrane transporter activity|integral component of membrane
NbS00010692g0017	3438.76	1520.63	5356.89	3.52281	1.81673	0.0454699	0.897282	Up	21.7064	65.0951	PREDICTED: MLO-like protein 6 [Nicotiana sylvestris]	GO:0005516,GO:0005886,GO:0009817,GO:0016021	calmodulin binding|plasma membrane|defense response to fungus, incompatible interaction|integral component of membrane
NbS00010709g0001	736.355	147.097	1325.61	9.01182	3.17182	5.22e-05	0.0110826	Up	7.20285	53.5189	PREDICTED: alkylated DNA repair protein alkB homolog 8-like [Nicotiana tabacum]	GO:0000049,GO:0002098,GO:0005506,GO:0005634,GO:0005737,GO:0005829,GO:0008198,GO:0008270,GO:0016300,GO:0016706,GO:0030488,GO:0055114	tRNA binding|tRNA wobble uridine modification|iron ion binding|nucleus|cytoplasm|cytosol|ferrous iron binding|zinc ion binding|tRNA (uracil) methyltransferase activity|oxidoreductase activity, acting on paired donors, with incorporation or reduction of molecular oxygen, 2-oxoglutarate as one donor, and incorporation of one atom each of oxygen into both donors|tRNA methylation|oxidation-reduction …
NbS00010709g0002	34.4392	11.2431	57.6354	5.12629	2.35791	0.0298504	0.741129	Up	1.4707	7.62812	PREDICTED: alkylated DNA repair protein alkB homolog 8-like isoform X1 [Nicotiana sylvestris]	GO:0000049,GO:0002098,GO:0005506,GO:0005634,GO:0005737,GO:0005829,GO:0008198,GO:0008270,GO:0016300,GO:0016706,GO:0030488,GO:0055114	tRNA binding|tRNA wobble uridine modification|iron ion binding|nucleus|cytoplasm|cytosol|ferrous iron binding|zinc ion binding|tRNA (uracil) methyltransferase activity|oxidoreductase activity, acting on paired donors, with incorporation or reduction of molecular oxygen, 2-oxoglutarate as one donor, and incorporation of one atom each of oxygen into both donors|tRNA methylation|oxidation-reduction …
NbS00010745g0008	243.75	124.611	362.889	2.91218	1.5421	0.038665	0.837496	Up	5.28721	15.5238	PREDICTED: acid phosphatase 1 isoform X2 [Nicotiana sylvestris]	GO:0003993	acid phosphatase activity
NbS00010769g0018	10.0744	0.936925	19.2118	20.5052	4.35791	0.0215965	0.621977	Up	0	0.443367	PREDICTED: protein disulfide isomerase-like 1-4 [Nicotiana sylvestris]	GO:0003756,GO:0005576,GO:0005618,GO:0005634,GO:0005739,GO:0005774,GO:0005783,GO:0005788,GO:0006457,GO:0006979,GO:0009507,GO:0034976,GO:0045454	protein disulfide isomerase activity|extracellular region|cell wall|nucleus|mitochondrion|vacuolar membrane|endoplasmic reticulum|endoplasmic reticulum lumen|protein folding|response to oxidative stress|chloroplast|response to endoplasmic reticulum stress|cell redox homeostasis	ko04141	Protein processing in endoplasmic reticulum
NbS00010804g0009	915.786	14.9908	1816.58	121.18	6.92101	1.02e-12	4.31e-09	Up	0.274513	38.1969	PREDICTED: uncharacterized protein LOC104085132 [Nicotiana tomentosiformis]
NbS00010804g0010	319.479	10.3062	628.652	60.9977	5.93068	1.48e-10	2.37e-07	Up	0	1.77008	PREDICTED: uncharacterized protein LOC104240246, partial [Nicotiana sylvestris]
NbS00010816g0003	562.425	8.43232	1116.42	132.397	7.04873	4.17e-13	2.42e-09	Up	1.34331	177.699
NbS00010816g0011	652.609	46.8462	1258.37	26.8618	4.74748	1.97e-08	1.91e-05	Up	0.616933	28.9275	PREDICTED: proline-rich receptor-like protein kinase PERK3 [Nicotiana sylvestris]
NbS00010879g0006	135.794	27.1708	244.417	8.99556	3.16921	0.000227795	0.0317975	Up	11.6355	64.0727	PREDICTED: uncharacterized protein LOC104232069 [Nicotiana sylvestris]
NbS00010880g0017	5.33661	0	10.6732	Inf	Inf	0.0422367	0.872184	Up	0	0.0379927	PREDICTED: laccase-7-like [Nicotiana sylvestris]	GO:0005507,GO:0016722,GO:0046274,GO:0048046,GO:0052716	copper ion binding|oxidoreductase activity, oxidizing metal ions|lignin catabolic process|apoplast|hydroquinone:oxygen oxidoreductase activity
NbS00010903g0032	25.1593	6.55847	43.7602	6.67231	2.73819	0.0229606	0.643325	Up	0	0.99199	PREDICTED: uncharacterized protein LOC104210486 [Nicotiana sylvestris]
NbS00010983g0205	5.33661	0	10.6732	Inf	Inf	0.0422367	0.872184	Up	0	0.685451
NbS00011022g0004	108.939	44.9724	172.906	3.84472	1.94288	0.0208768	0.609942	Up	0.977097	3.10907	PREDICTED: ethylene-responsive transcription factor ABR1-like isoform X2 [Nicotiana sylvestris]	GO:0003677,GO:0003700,GO:0005634,GO:0006351,GO:0009873,GO:0045893,GO:0048510	DNA binding|DNA binding transcription factor activity|nucleus|transcription, DNA-templated|ethylene-activated signaling pathway|positive regulation of transcription, DNA-templated|regulation of timing of transition from vegetative to reproductive phase
NbS00011039g0013	116.244	24.36	208.128	8.54381	3.09488	0.00042878	0.0505863	Up	0.135244	0.625098	PREDICTED: potassium channel AKT2/3-like [Nicotiana sylvestris]	GO:0005249,GO:0005789,GO:0005887,GO:0009506,GO:0009737,GO:0034765,GO:0042391,GO:0042802	voltage-gated potassium channel activity|endoplasmic reticulum membrane|integral component of plasma membrane|plasmodesma|response to abscisic acid|regulation of ion transmembrane transport|regulation of membrane potential|identical protein binding
NbS00011044g0001	47.6504	13.1169	82.1838	6.26546	2.64742	0.00964718	0.39579	Up	0.240537	1.53997	PREDICTED: pentatricopeptide repeat-containing protein At1g69290-like [Nicotiana tabacum]
NbS00011088g0001	368.748	199.565	537.93	2.69551	1.43056	0.0491651	0.933936	Up	21.0239	51.2689	PREDICTED: probable calcium-binding protein CML44 [Nicotiana sylvestris]	GO:0005509	calcium ion binding
NbS00011094g0205	589.637	46.8462	1132.43	24.1733	4.59534	3.95e-08	3.28e-05	Up	0	17.2602	PREDICTED: transmembrane protein 45A-like [Nicotiana tomentosiformis]
NbS00011108g0008	60.9798	5.62155	116.338	20.695	4.37121	6.37e-05	0.012489	Up	0.43939	7.36691	PREDICTED: N66 matrix protein-like [Solanum lycopersicum]
NbS00011108g0034	45.634	3.7477	87.5204	23.3531	4.54554	0.000131735	0.0217859	Up	0.100841	1.6712	PREDICTED: uncharacterized protein LOC104215669 [Nicotiana sylvestris]
NbS00011129g0003	126.763	11.2431	242.282	21.5494	4.42958	2.63e-06	0.0011134	Up	0.330449	6.62581	PREDICTED: uncharacterized protein LOC107816178 isoform X2 [Nicotiana tabacum]
NbS00011253g0002	33.8283	4.68462	62.972	13.4423	3.7487	0.00177148	0.135174	Up	0.205336	3.89878	PREDICTED: uncharacterized protein LOC107791929 [Nicotiana tabacum]
NbS00011335g0025	215.365	103.062	327.668	3.17933	1.66872	0.0275469	0.710185	Up	2.23333	2.23534	PREDICTED: small RNA degrading nuclease 5 isoform X1 [Nicotiana tabacum]	GO:0003676,GO:0004527,GO:0005634	nucleic acid binding|exonuclease activity|nucleus	ko03008	Ribosome biogenesis in eukaryotes
NbS00011365g0009	63.9982	15.9277	112.069	7.03608	2.81477	0.00371011	0.221667	Up	0.265201	1.54702	PREDICTED: protein ECERIFERUM 3-like [Nicotiana sylvestris]	GO:0005506,GO:0005789,GO:0005886,GO:0006629,GO:0006723,GO:0008610,GO:0010025,GO:0016020,GO:0016021,GO:0016491,GO:0042335,GO:0043447,GO:0048235	iron ion binding|endoplasmic reticulum membrane|plasma membrane|lipid metabolic process|cuticle hydrocarbon biosynthetic process|lipid biosynthetic process|wax biosynthetic process|membrane|integral component of membrane|oxidoreductase activity|cuticle development|alkane biosynthetic process|pollen sperm cell differentiation
NbS00011371g0006	60.067	18.7385	101.396	5.41108	2.43592	0.0113969	0.430002	Up	2.06666	7.88378	PREDICTED: ethylene-responsive transcription factor ERF096-like [Nicotiana sylvestris]	GO:0003677,GO:0003700,GO:0005634,GO:0006351,GO:0009873	DNA binding|DNA binding transcription factor activity|nucleus|transcription, DNA-templated|ethylene-activated signaling pathway
NbS00011372g0001	302.542	138.665	466.42	3.36365	1.75003	0.0179689	0.563216	Up	18.9062	54.539	PREDICTED: uncharacterized protein LOC104223863 [Nicotiana sylvestris]
NbS00011422g0002	32.5533	0	65.1066	Inf	Inf	1.07e-05	0.00332991	Up	0	5.55013	PREDICTED: uncharacterized protein LOC107824283 [Nicotiana tabacum]
NbS00011447g0002	1721.72	205.187	3238.25	15.782	3.98021	6.82e-06	0.00233024	Up	18.944	253.392	tyramine hydroxycinnamoyltransferase, partial [Nicotiana tabacum]	GO:0005737,GO:0008080,GO:0050366	cytoplasm|N-acetyltransferase activity|tyramine N-feruloyltransferase activity
NbS00011487g0010	66.9515	27.1708	106.732	3.92819	1.97386	0.0323573	0.76637	Up	0.0894667	1.60841	PREDICTED: probable aquaporin NIP-type isoform X2 [Nicotiana sylvestris]	GO:0015267,GO:0016021	channel activity|integral component of membrane
NbS00011565g0003	15.749	3.7477	27.7504	7.40464	2.88843	0.0392083	0.842588	Up	0.0715007	0.62622	PREDICTED: transmembrane 9 superfamily member 11-like [Nicotiana tabacum]	GO:0000139,GO:0005768,GO:0005794,GO:0005802,GO:0010008,GO:0016021	Golgi membrane|endosome|Golgi apparatus|trans-Golgi network|endosome membrane|integral component of membrane
NbS00011594g0003	907.45	472.21	1342.69	2.84342	1.50763	0.0433607	0.880147	Up	12.5867	33.2713	shikimate kinase, chloroplastic-like [Nicotiana tabacum]	GO:0000287,GO:0004765,GO:0005524,GO:0009073,GO:0009423,GO:0009507,GO:0019632	magnesium ion binding|shikimate kinase activity|ATP binding|aromatic amino acid family biosynthetic process|chorismate biosynthetic process|chloroplast|shikimate metabolic process	ko01230,ko00400	Biosynthesis of amino acids|Phenylalanine, tyrosine and tryptophan biosynthesis
NbS00011638g0116	34.6348	8.43232	60.8373	7.21478	2.85095	0.0106199	0.412731	Up	0.561537	2.45962	PREDICTED: lactosylceramide 1,3-N-acetyl-beta-D-glucosaminyltransferase-like [Nicotiana tomentosiformis]	GO:0000139,GO:0005794,GO:0010405,GO:0016021,GO:0018258,GO:0030246,GO:0048354,GO:0080147,GO:1990714	Golgi membrane|Golgi apparatus|arabinogalactan protein metabolic process|integral component of membrane|protein O-linked glycosylation via hydroxyproline|carbohydrate binding|mucilage biosynthetic process involved in seed coat development|root hair cell development|hydroxyproline O-galactosyltransferase activity
NbS00011643g0003	198.138	51.5309	344.745	6.69007	2.74202	0.000587837	0.0638421	Up	3.42203	18.5376	PREDICTED: uncharacterized protein LOC104089265 [Nicotiana tomentosiformis]
NbS00011665g0001	883.008	455.345	1310.67	2.87841	1.52527	0.0406459	0.860685	Up	14.7541	38.6889	PREDICTED: uncharacterized protein LOC104228360 [Nicotiana sylvestris]	GO:0008917,GO:0009244,GO:0016020,GO:0016757	lipopolysaccharide N-acetylglucosaminyltransferase activity|lipopolysaccharide core region biosynthetic process|membrane|transferase activity, transferring glycosyl groups
NbS00011686g0005	924.313	7.4954	1841.13	245.635	7.94037	1.67e-14	3.13e-10	Up	0.365732	80.6253	PREDICTED: bidirectional sugar transporter SWEET1-like [Nicotiana sylvestris]	GO:0005783,GO:0005789,GO:0005886,GO:0005887,GO:0051119,GO:0051260	endoplasmic reticulum|endoplasmic reticulum membrane|plasma membrane|integral component of plasma membrane|sugar transmembrane transporter activity|protein homooligomerization
NbS00011711g0016	681.453	353.221	1009.69	2.85851	1.51527	0.0388186	0.838868	Up	9.80156	22.8569	PREDICTED: putative receptor-like protein kinase At1g72540 [Nicotiana tomentosiformis]
NbS00011741g0010	107.848	29.9816	185.714	6.19427	2.63093	0.00245306	0.168347	Up	0.876643	5.60892	PREDICTED: U-box domain-containing protein 25-like [Nicotiana tomentosiformis]	GO:0004842,GO:0010200	ubiquitin-protein transferase activity|response to chitin
NbS00011780g0001	638.471	173.331	1103.61	6.36707	2.67063	0.000457305	0.0534	Up	24.1078	137.427	PREDICTED: uncharacterized protein LOC104210762 [Nicotiana sylvestris]
NbS00011865g0011	190.198	50.5939	329.802	6.51861	2.70457	0.00072505	0.0744758	Up	0.390758	1.73133	PREDICTED: IAA-amino acid hydrolase ILR1-like 2 [Nicotiana tomentosiformis]	GO:0005788,GO:0008152,GO:0016787	endoplasmic reticulum lumen|metabolic process|hydrolase activity
NbS00011867g0001	295.409	141.476	449.342	3.17611	1.66726	0.0239864	0.660521	Up	7.18926	18.7987	PREDICTED: putative DNA-binding protein ESCAROLA [Nicotiana sylvestris]	GO:0003680,GO:0003700,GO:0005634,GO:0006351	AT DNA binding|DNA binding transcription factor activity|nucleus|transcription, DNA-templated
NbS00011922g0011	834.694	444.102	1225.29	2.75902	1.46415	0.0481289	0.921407	Up	3.05753	7.36412	PREDICTED: non-lysosomal glucosylceramidase [Nicotiana sylvestris]	GO:0000139,GO:0004348,GO:0005789,GO:0006680,GO:0008206,GO:0008422,GO:0016021,GO:0016139,GO:0021954	Golgi membrane|glucosylceramidase activity|endoplasmic reticulum membrane|glucosylceramide catabolic process|bile acid metabolic process|beta-glucosidase activity|integral component of membrane|glycoside catabolic process|central nervous system neuron development	ko00511,ko00600	Other glycan degradation|Sphingolipid metabolism
NbS00011926g0109	142.584	59.9632	225.205	3.75572	1.90909	0.0176088	0.559475	Up	1.76378	6.18906	PREDICTED: cytochrome P450 98A2-like [Nicotiana sylvestris]	GO:0005506,GO:0009809,GO:0016020,GO:0016021,GO:0016709,GO:0020037	iron ion binding|lignin biosynthetic process|membrane|integral component of membrane|oxidoreductase activity, acting on paired donors, with incorporation or reduction of molecular oxygen, NAD(P)H as one donor, and incorporation of one atom of oxygen|heme binding	ko00940,ko00945,ko00941	Phenylpropanoid biosynthesis|Stilbenoid, diarylheptanoid and gingerol biosynthesis|Flavonoid biosynthesis
NbS00012016g0007	21.8149	0.936925	42.6929	45.567	5.50992	0.000682253	0.0715873	Up	0	0	PREDICTED: eukaryotic translation initiation factor 1A-like [Nicotiana sylvestris]	GO:0003743	translation initiation factor activity	ko03013	RNA transport
NbS00012018g0002	357.236	134.917	579.556	4.29564	2.10287	0.00468748	0.256641	Up	17.1203	64.9821	PREDICTED: uncharacterized protein LOC107792760 [Nicotiana tabacum]
NbS00012024g0008	3427.82	1271.41	5584.23	4.39216	2.13493	0.0199283	0.596728	Up	17.722	61.3233	hypothetical protein ACMD2_03992 [Ananas comosus]
NbS00012041g0003	5.33661	0	10.6732	Inf	Inf	0.0422367	0.872184	Up	0	0	PREDICTED: uncharacterized protein At5g41620-like [Nicotiana tabacum]
NbS00012150g0101	97.9159	34.6662	161.166	4.64907	2.21694	0.0105227	0.411724	Up	1.19568	4.14316	PREDICTED: uncharacterized protein LOC104121383 [Nicotiana tomentosiformis]
NbS00012184g0001	11.0765	1.87385	20.2791	10.8222	3.43592	0.0386279	0.837082	Up	0	3.88029	PREDICTED: non-specific lipid-transfer protein 1-like [Nicotiana sylvestris]	GO:0006869,GO:0008289	lipid transport|lipid binding
NbS00012218g0001	47.7276	19.6754	75.7798	3.8515	1.94542	0.0489684	0.931578	Up	0.391574	1.05291	PREDICTED: uncharacterized protein LOC104237667 [Nicotiana sylvestris]
NbS00012269g0003	131.887	44.9724	218.801	4.86523	2.28251	0.00573272	0.29147	Up	0.81777	3.77786	PREDICTED: eukaryotic translation initiation factor 2 subunit gamma-like isoform X2 [Nicotiana sylvestris]	GO:0003743,GO:0003924,GO:0005525,GO:0005737,GO:0005850,GO:0006413,GO:0008135,GO:0045296	translation initiation factor activity|GTPase activity|GTP binding|cytoplasm|eukaryotic translation initiation factor 2 complex|translational initiation|translation factor activity, RNA binding|cadherin binding	ko03013	RNA transport
NbS00012275g0002	24.7561	4.68462	44.8275	9.56907	3.25838	0.00943802	0.392307	Up	0	0.865428	PREDICTED: cytochrome c oxidase subunit 5C [Nicotiana tomentosiformis]	GO:0005746,GO:0016021	mitochondrial respiratory chain|integral component of membrane
NbS00012311g0019	127.096	52.4678	201.724	3.84472	1.94288	0.0177779	0.561773	Up	0.612755	1.98293	PREDICTED: G-type lectin S-receptor-like serine/threonine-protein kinase At5g24080 isoform X1 [Nicotiana sylvestris]
NbS00012313g0010	139.032	49.657	228.407	4.59969	2.20154	0.00701995	0.328847	Up	1.29608	4.74883	PREDICTED: probable acyl-activating enzyme 2 [Nicotiana sylvestris]	GO:0005777,GO:0006631,GO:0016874	peroxisome|fatty acid metabolic process|ligase activity
NbS00012356g0004	2034.38	413.184	3655.58	8.84734	3.14524	0.000310833	0.0393691	Up	22.1497	179.459	PREDICTED: deacetylvindoline O-acetyltransferase-like [Nicotiana sylvestris]	GO:0005985,GO:0016746,GO:0016747	sucrose metabolic process|transferase activity, transferring acyl groups|transferase activity, transferring acyl groups other than amino-acyl groups	ko00940,ko00945,ko00941	Phenylpropanoid biosynthesis|Stilbenoid, diarylheptanoid and gingerol biosynthesis|Flavonoid biosynthesis
NbS00012376g0011	576.771	300.753	852.79	2.83552	1.50361	0.0390928	0.841611	Up	11.4439	28.3506	PREDICTED: uncharacterized protein LOC104222014 [Nicotiana sylvestris]	GO:0005774,GO:0010008,GO:0015031,GO:0016021	vacuolar membrane|endosome membrane|protein transport|integral component of membrane
NbS00012385g0001	285.05	129.296	440.804	3.40927	1.76946	0.0171679	0.550355	Up	0.674586	1.99414	PREDICTED: 1-phosphatidylinositol-3-phosphate 5-kinase FAB1B-like isoform X2 [Nicotiana tomentosiformis]	GO:0000285,GO:0005524,GO:0005739,GO:0005768,GO:0005829,GO:0007033,GO:0009555,GO:0010008,GO:0010256,GO:0042147,GO:0046872,GO:0090332	1-phosphatidylinositol-3-phosphate 5-kinase activity|ATP binding|mitochondrion|endosome|cytosol|vacuole organization|pollen development|endosome membrane|endomembrane system organization|retrograde transport, endosome to Golgi|metal ion binding|stomatal closure	ko00562,ko04810,ko04070,ko04145	Inositol phosphate metabolism|Regulation of actin cytoskeleton|Phosphatidylinositol signaling system|Phagosome
NbS00012442g0101	370.264	147.097	593.431	4.03428	2.01231	0.00657316	0.316622	Up	2.04663	7.91445	PREDICTED: reticulon-like protein B23 [Nicotiana sylvestris]	GO:0005789,GO:0016021	endoplasmic reticulum membrane|integral component of membrane
NbS00012453g0010	25.6278	7.4954	43.7602	5.83827	2.54554	0.031519	0.760301	Up	0.0954452	0.700958	PREDICTED: ABC transporter G family member 10-like [Nicotiana sylvestris]	GO:0005524,GO:0005886,GO:0016021,GO:0042626	ATP binding|plasma membrane|integral component of membrane|ATPase activity, coupled to transmembrane movement of substances
NbS00012691g0004	83.1569	24.36	141.954	5.82732	2.54283	0.00506743	0.270647	Up	0.0713485	1.78527	PREDICTED: peroxidase 15 {ECO:0000303|PubMed:17936696}-like [Nicotiana tomentosiformis]	GO:0004601,GO:0005576,GO:0006979,GO:0020037,GO:0042744,GO:0046872	peroxidase activity|extracellular region|response to oxidative stress|heme binding|hydrogen peroxide catabolic process|metal ion binding	ko00940	Phenylpropanoid biosynthesis
NbS00012738g0004	45.919	14.9908	76.8472	5.12629	2.35791	0.0202159	0.600062	Up	1.32723	5.77221	PREDICTED: G-type lectin S-receptor-like serine/threonine-protein kinase SD2-5 [Nicotiana tabacum]
NbS00012738g0005	51.386	13.1169	89.655	6.83505	2.77295	0.00621455	0.308214	Up	0.763743	4.77644	PREDICTED: G-type lectin S-receptor-like serine/threonine-protein kinase SD2-5 [Nicotiana sylvestris]
NbS00012738g0022	46.7255	18.7385	74.7125	3.98711	1.99534	0.0448552	0.896764	Up	0.320711	1.72534	PREDICTED: uncharacterized protein LOC104215669 [Nicotiana sylvestris]
NbS00012761g0016	547.031	183.637	910.425	4.95774	2.30968	0.00200858	0.148433	Up	7.63727	27.1649	PREDICTED: probable acetyltransferase NSI [Nicotiana tabacum]	GO:0004059,GO:0005634,GO:0009507,GO:0030187	aralkylamine N-acetyltransferase activity|nucleus|chloroplast|melatonin biosynthetic process
NbS00012780g0010	568.315	268.897	867.732	3.227	1.69019	0.0210153	0.612447	Up	3.47135	9.94155	PREDICTED: probable beta-1,3-galactosyltransferase 19 [Nicotiana sylvestris]	GO:0000139,GO:0005794,GO:0009507,GO:0010405,GO:0016021,GO:0018258,GO:0030246,GO:0048354,GO:1900056,GO:1990714	Golgi membrane|Golgi apparatus|chloroplast|arabinogalactan protein metabolic process|integral component of membrane|protein O-linked glycosylation via hydroxyproline|carbohydrate binding|mucilage biosynthetic process involved in seed coat development|negative regulation of leaf senescence|hydroxyproline O-galactosyltransferase activity
NbS00012796g0010	1136.2	145.223	2127.17	14.6476	3.87259	3.74e-06	0.00142256	Up	2.31219	29.7467	PREDICTED: polyphenol oxidase, chloroplastic-like [Nicotiana tabacum]	GO:0004097,GO:0009543,GO:0046148,GO:0046872	catechol oxidase activity|chloroplast thylakoid lumen|pigment biosynthetic process|metal ion binding	ko00950,ko00350	Isoquinoline alkaloid biosynthesis|Tyrosine metabolism
NbS00012824g0005	425.559	226.736	624.383	2.75379	1.46142	0.0441148	0.891173	Up	9.51598	22.0264	PREDICTED: E3 ubiquitin-protein ligase RNF185-like [Nicotiana tabacum]	GO:0005634,GO:0018996,GO:0030054,GO:0036513,GO:0040039,GO:0042787,GO:0044390,GO:0046872,GO:0055002,GO:0055120,GO:0061630,GO:0071712,GO:1904264	nucleus|molting cycle, collagen and cuticulin-based cuticle|cell junction|Derlin-1 retrotranslocation complex|inductive cell migration|protein ubiquitination involved in ubiquitin-dependent protein catabolic process|ubiquitin-like protein conjugating enzyme binding|metal ion binding|striated muscle cell development|striated muscle dense body|ubiquitin protein ligase activity|ER-associated misfold…	ko04141	Protein processing in endoplasmic reticulum
NbS00012824g0008	84.8883	22.4862	147.29	6.55026	2.71155	0.0029361	0.189975	Up	0	0	unnamed protein product [Coffea canephora]
NbS00012862g0016	1118.92	562.155	1675.69	2.98084	1.57572	0.0385811	0.837082	Up	9.64535	25.5965	PREDICTED: protein DETOXIFICATION 24-like [Nicotiana tabacum]	GO:0006855,GO:0015238,GO:0015297,GO:0016021	drug transmembrane transport|drug transmembrane transporter activity|antiporter activity|integral component of membrane
NbS00012905g0012	1405.58	691.45	2119.7	3.06559	1.61616	0.0388736	0.839277	Up	9.74839	25.1029	PREDICTED: G-type lectin S-receptor-like serine/threonine-protein kinase At4g27290 isoform X2 [Nicotiana tabacum]
NbS00012947g0001	484.492	162.088	806.895	4.97813	2.3156	0.00193059	0.144636	Up	6.1161	24.7201	PREDICTED: E3 ubiquitin-protein ligase RMA1H1-like [Nicotiana sylvestris]	GO:0004842,GO:0005789,GO:0006970,GO:0009409,GO:0009414,GO:0009611,GO:0009723,GO:0016021,GO:0016567,GO:0043161,GO:0046872	ubiquitin-protein transferase activity|endoplasmic reticulum membrane|response to osmotic stress|response to cold|response to water deprivation|response to wounding|response to ethylene|integral component of membrane|protein ubiquitination|proteasome-mediated ubiquitin-dependent protein catabolic process|metal ion binding	ko04141	Protein processing in endoplasmic reticulum
NbS00012971g0001	185.265	52.4678	318.062	6.06204	2.5998	0.00113518	0.102429	Up	2.04849	9.79997	PREDICTED: mitogen-activated protein kinase kinase kinase 3-like [Nicotiana sylvestris]	GO:0004674,GO:0004702,GO:0004709,GO:0005524,GO:0005634,GO:0005737,GO:0006970,GO:0007346,GO:0009737,GO:0009738,GO:0023014,GO:0031098,GO:0032147	protein serine/threonine kinase activity|signal transducer, downstream of receptor, with serine/threonine kinase activity|MAP kinase kinase kinase activity|ATP binding|nucleus|cytoplasm|response to osmotic stress|regulation of mitotic cell cycle|response to abscisic acid|abscisic acid-activated signaling pathway|signal transduction by protein phosphorylation|stress-activated protein kinase signal…
NbS00012989g0003	750.631	271.708	1229.55	4.52528	2.17801	0.00381747	0.225187	Up	6.79531	27.1428	PREDICTED: GDSL esterase/lipase At5g33370-like isoform X1 [Nicotiana sylvestris]	GO:0005576,GO:0016042,GO:0016788,GO:0042335	extracellular region|lipid catabolic process|hydrolase activity, acting on ester bonds|cuticle development
NbS00013023g0022	57.0075	24.36	89.655	3.68041	1.87987	0.0476702	0.919442	Up	0.975705	2.13763	PREDICTED: probable F-box protein At4g22030 [Nicotiana sylvestris]
NbS00013049g0013	2304.26	814.188	3794.33	4.66026	2.22041	0.00957159	0.394586	Up	11.2452	47.6921	PREDICTED: uncharacterized protein LOC104249090 [Nicotiana sylvestris]	GO:0016021	integral component of membrane
NbS00013103g0003	21.5541	4.68462	38.4236	8.20206	3.03599	0.0181069	0.563598	Up	0.130724	2.57534	PREDICTED: ethylene-responsive transcription factor ERF098-like [Nicotiana sylvestris]	GO:0003677,GO:0003700,GO:0005634,GO:0006351,GO:0009873,GO:0010200	DNA binding|DNA binding transcription factor activity|nucleus|transcription, DNA-templated|ethylene-activated signaling pathway|response to chitin
NbS00013112g0009	2996.05	712.063	5280.04	7.41513	2.89047	0.00168562	0.131244	Up	12.6883	70.7359	PREDICTED: caffeoylshikimate esterase [Nicotiana sylvestris]	GO:0003846,GO:0004622,GO:0005783,GO:0005794,GO:0005886,GO:0006629,GO:0006979,GO:0009506,GO:0009809,GO:0010043,GO:0016787,GO:0042542,GO:0046686,GO:0090430	2-acylglycerol O-acyltransferase activity|lysophospholipase activity|endoplasmic reticulum|Golgi apparatus|plasma membrane|lipid metabolic process|response to oxidative stress|plasmodesma|lignin biosynthetic process|response to zinc ion|hydrolase activity|response to hydrogen peroxide|response to cadmium ion|caffeoyl-CoA: alcohol caffeoyl transferase activity
NbS00013150g0001	212.552	13.1169	411.986	31.4087	4.97309	3.69e-08	3.18e-05	Up	0.703811	18.9199	PREDICTED: galactolipase DONGLE, chloroplastic-like [Nicotiana tabacum]	GO:0005811,GO:0008970,GO:0009507,GO:0009611,GO:0009695,GO:0016042,GO:0030308,GO:0047714,GO:0050832,GO:0052739,GO:0052740,GO:0102549	lipid droplet|phosphatidylcholine 1-acylhydrolase activity|chloroplast|response to wounding|jasmonic acid biosynthetic process|lipid catabolic process|negative regulation of cell growth|galactolipase activity|defense response to fungus|phosphatidylserine 1-acylhydrolase activity|1-acyl-2-lysophosphatidylserine acylhydrolase activity|1-18:1-2-16:0-monogalactosyldiacylglycerol lipase activity
NbS00013168g0009	385.895	160.214	611.575	3.81724	1.93253	0.00879581	0.375328	Up	2.49921	9.74627	PREDICTED: random slug protein 5-like [Nicotiana tomentosiformis]	GO:0008526	phosphatidylinositol transporter activity
NbS00013172g0003	467.716	142.413	793.02	5.56847	2.47728	0.000980761	0.0922848	Up	5.22971	26.146	PREDICTED: short-chain dehydrogenase reductase 2a-like [Nicotiana sylvestris]	GO:0016491	oxidoreductase activity
NbS00013184g0002	56.7999	19.6754	93.9243	4.77369	2.2551	0.0194781	0.590848	Up	1.47029	5.70307	PREDICTED: dynein light chain 1, cytoplasmic-like [Nicotiana tomentosiformis]	GO:0003774,GO:0005737,GO:0005868,GO:0005874,GO:0008092,GO:0010970,GO:0045505,GO:0051959,GO:0060271,GO:2000582	motor activity|cytoplasm|cytoplasmic dynein complex|microtubule|cytoskeletal protein binding|transport along microtubule|dynein intermediate chain binding|dynein light intermediate chain binding|cilium assembly|positive regulation of ATP-dependent microtubule motor activity, plus-end-directed
NbS00013184g0008	355.611	119.926	591.296	4.93049	2.30173	0.00213304	0.15396	Up	4.92541	20.0814	PREDICTED: 3-deoxy-manno-octulosonate cytidylyltransferase, mitochondrial-like [Nicotiana sylvestris]	GO:0005739,GO:0008690,GO:0009555,GO:0009860,GO:0031307,GO:0033468,GO:0071555	mitochondrion|3-deoxy-manno-octulosonate cytidylyltransferase activity|pollen development|pollen tube growth|integral component of mitochondrial outer membrane|CMP-keto-3-deoxy-D-manno-octulosonic acid biosynthetic process|cell wall organization	ko00540	Lipopolysaccharide biosynthesis
NbS00013194g0009	428.119	159.277	696.961	4.37577	2.12954	0.00408969	0.234983	Up	4.13402	16.3786	PREDICTED: peroxidase 51-like [Nicotiana sylvestris]	GO:0004601,GO:0005576,GO:0006979,GO:0009651,GO:0020037,GO:0042744,GO:0046872	peroxidase activity|extracellular region|response to oxidative stress|response to salt stress|heme binding|hydrogen peroxide catabolic process|metal ion binding	ko00940	Phenylpropanoid biosynthesis
NbS00013215g0010	108.548	50.5939	166.502	3.29095	1.7185	0.0395524	0.849141	Up	1.56166	4.072	PREDICTED: probable WRKY transcription factor 71 isoform X1 [Nicotiana tabacum]	GO:0003700,GO:0005634,GO:0006351,GO:0043565	DNA binding transcription factor activity|nucleus|transcription, DNA-templated|sequence-specific DNA binding
NbS00013240g0015	108.471	44.0355	172.906	3.92652	1.97325	0.0191876	0.585619	Up	0.588979	2.64555	PREDICTED: transcription factor GAMYB-like isoform X1 [Nicotiana sylvestris]	GO:0003677,GO:0005634,GO:0006351,GO:0006355,GO:0009555,GO:0030154,GO:0048653	DNA binding|nucleus|transcription, DNA-templated|regulation of transcription, DNA-templated|pollen development|cell differentiation|anther development
NbS00013299g0001	914.168	252.97	1575.37	6.22749	2.63865	0.000679817	0.0715873	Up	51.9128	282.237	PREDICTED: E3 ubiquitin-protein ligase RING1-like [Nicotiana sylvestris]	GO:0000209,GO:0042787,GO:0043161,GO:0046872,GO:0061630	protein polyubiquitination|protein ubiquitination involved in ubiquitin-dependent protein catabolic process|proteasome-mediated ubiquitin-dependent protein catabolic process|metal ion binding|ubiquitin protein ligase activity
NbS00013317g0029	327.192	160.214	494.17	3.08443	1.62501	0.0268554	0.697659	Up	1.63377	2.91214	PREDICTED: RNA pseudouridine synthase 6, chloroplastic [Nicotiana tomentosiformis]	GO:0001522,GO:0003723,GO:0008655,GO:0009451,GO:0009507,GO:0009982,GO:0019858,GO:0046087	pseudouridine synthesis|RNA binding|pyrimidine-containing compound salvage|RNA modification|chloroplast|pseudouridine synthase activity|cytosine metabolic process|cytidine metabolic process
NbS00013323g0002	2128.99	1001.57	3256.4	3.25129	1.70101	0.0409002	0.862989	Up	24.5079	67.7398	PREDICTED: E3 ubiquitin-protein ligase ATL31-like [Nicotiana tabacum]	GO:0004842,GO:0005886,GO:0009814,GO:0009816,GO:0010200,GO:0016021,GO:0016567,GO:0043161,GO:0046872,GO:0061630	ubiquitin-protein transferase activity|plasma membrane|defense response, incompatible interaction|defense response to bacterium, incompatible interaction|response to chitin|integral component of membrane|protein ubiquitination|proteasome-mediated ubiquitin-dependent protein catabolic process|metal ion binding|ubiquitin protein ligase activity
NbS00013343g0015	249.613	78.7017	420.525	5.34327	2.41772	0.00164813	0.130013	Up	3.8935	18.7495	PREDICTED: osmotin-like protein [Nicotiana tabacum]	GO:0006952,GO:0009607	defense response|response to biotic stimulus
NbS00013523g0009	26.4222	3.7477	49.0968	13.1005	3.71155	0.00369997	0.221432	Up	0.0301825	0.39207	PDR-type ACB transporter [Nicotiana benthamiana]	GO:0005524,GO:0016021,GO:0016887	ATP binding|integral component of membrane|ATPase activity
NbS00013540g0003	753.611	382.265	1124.96	2.94287	1.55722	0.0348601	0.79579	Up	12.9981	26.4743	Chain A, 5-Epi-Aristolochene Synthase From Nicotiana Tabacum	GO:0000287,GO:0005737,GO:0010333,GO:0016114,GO:0102698	magnesium ion binding|cytoplasm|terpene synthase activity|terpenoid biosynthetic process|5-epi-aristolochene synthase activity
NbS00013554g0001	194.32	83.3863	305.254	3.66072	1.87213	0.0151574	0.509468	Up	5.08722	15.3433	PREDICTED: probable protein phosphatase 2C 49 [Nicotiana sylvestris]	GO:0004722,GO:0046872	protein serine/threonine phosphatase activity|metal ion binding
NbS00013564g0017	167.12	52.4678	281.773	5.3704	2.42503	0.0025294	0.170151	Up	0.693231	3.12165	PREDICTED: phenylalanine ammonia-lyase-like [Nicotiana sylvestris]	GO:0005737,GO:0006559,GO:0009800,GO:0045548	cytoplasm|L-phenylalanine catabolic process|cinnamic acid biosynthetic process|phenylalanine ammonia-lyase activity	ko00940,ko00360	Phenylpropanoid biosynthesis|Phenylalanine metabolism
NbS00013573g0012	536.911	237.042	836.78	3.53009	1.81971	0.013231	0.46805	Up	2.20458	7.30671	probable monogalactosyldiacylglycerol synthase, chloroplastic [Nicotiana tabacum]	GO:0009247,GO:0031969,GO:0046509	glycolipid biosynthetic process|chloroplast membrane|1,2-diacylglycerol 3-beta-galactosyltransferase activity	ko00561	Glycerolipid metabolism
NbS00013589g0010	2703.52	743.918	4663.13	6.26833	2.64808	0.0030793	0.196075	Up	17.5483	97.8097	PREDICTED: arogenate dehydrogenase 2, chloroplastic-like [Nicotiana sylvestris]	GO:0004665,GO:0006571,GO:0008977,GO:0009507,GO:0033730	prephenate dehydrogenase (NADP+) activity|tyrosine biosynthetic process|prephenate dehydrogenase (NAD+) activity|chloroplast|arogenate dehydrogenase (NADP+) activity	ko01230,ko00400	Biosynthesis of amino acids|Phenylalanine, tyrosine and tryptophan biosynthesis
NbS00013606g0006	72.0152	23.4231	120.607	5.14907	2.36431	0.0105815	0.412634	Up	0.29865	1.35903	PREDICTED: ethylene-responsive transcription factor ABR1-like isoform X1 [Nicotiana tabacum]	GO:0003677,GO:0003700,GO:0005634,GO:0006351,GO:0009873,GO:0045893,GO:0048510	DNA binding|DNA binding transcription factor activity|nucleus|transcription, DNA-templated|ethylene-activated signaling pathway|positive regulation of transcription, DNA-templated|regulation of timing of transition from vegetative to reproductive phase
NbS00013632g0001	5464.47	654.91	10274	15.6877	3.97156	0.000295903	0.0382069	Up	67.7671	948.368	PREDICTED: miraculin-like [Nicotiana sylvestris]
NbS00013632g0006	561.394	237.979	884.81	3.71802	1.89453	0.0101495	0.405532	Up	8.63157	27.0709	PREDICTED: GEM-like protein 4 [Nicotiana sylvestris]
NbS00013642g0014	708.687	322.302	1095.07	3.39766	1.76454	0.0171222	0.54927	Up	5.15356	14.863	PREDICTED: probable magnesium transporter NIPA6 [Nicotiana sylvestris]	GO:0005769,GO:0005886,GO:0015095,GO:0015693,GO:0016020,GO:0016021	early endosome|plasma membrane|magnesium ion transmembrane transporter activity|magnesium ion transport|membrane|integral component of membrane
NbS00013730g0002	34.8304	5.62155	64.0393	11.3918	3.50992	0.00264905	0.17616	Up	0.225948	2.48977	PREDICTED: anthocyanidin 3-O-glucosyltransferase 2-like [Nicotiana sylvestris]	GO:0008152,GO:0016758	metabolic process|transferase activity, transferring hexosyl groups
NbS00013730g0003	11.2069	0	22.4138	Inf	Inf	0.00349286	0.212357	Up	0	4.67064	PREDICTED: anthocyanidin 3-O-glucosyltransferase 2-like [Nicotiana sylvestris]	GO:0008152,GO:0016758	metabolic process|transferase activity, transferring hexosyl groups
NbS00013730g0011	110.789	33.7293	187.849	5.5693	2.4775	0.00388317	0.226879	Up	0	0	PREDICTED: UDP-glucose flavonoid 3-O-glucosyltransferase 6 {ECO:0000303|PubMed:18487633}-like, partial [Nicotiana tomentosiformis]
NbS00013772g0016	90.6523	39.3508	141.954	3.60739	1.85095	0.0325934	0.76637	Up	0.438571	2.50956	PREDICTED: uncharacterized protein LOC104104351 [Nicotiana tomentosiformis]
NbS00013776g0016	161.511	48.7201	274.302	5.63015	2.49317	0.00206512	0.150932	Up	0.498728	2.28787	PREDICTED: alpha-dioxygenase 1 [Nicotiana sylvestris]	GO:0001561,GO:0004601,GO:0006629,GO:0006979,GO:0008219,GO:0009626,GO:0009627,GO:0009737,GO:0009751,GO:0012511,GO:0016702,GO:0020037,GO:0031408,GO:0034614,GO:0042742,GO:0046872,GO:0050832,GO:0071446,GO:0071732,GO:1902609	fatty acid alpha-oxidation|peroxidase activity|lipid metabolic process|response to oxidative stress|cell death|plant-type hypersensitive response|systemic acquired resistance|response to abscisic acid|response to salicylic acid|monolayer-surrounded lipid storage body|oxidoreductase activity, acting on single donors with incorporation of molecular oxygen, incorporation of two atoms of oxygen|heme …	ko00592	alpha-Linolenic acid metabolism
NbS00013786g0002	1128.02	285.762	1970.28	6.89481	2.78551	0.000466554	0.0536803	Up	9.79491	61.2237	PREDICTED: F-box protein At2g27310, partial [Nicotiana tabacum]
NbS00013789g0117	880.499	430.048	1330.95	3.09488	1.62989	0.0291418	0.734996	Up	7.6784	20.6383	PREDICTED: putative amidase C869.01 [Nicotiana tabacum]	GO:0004040,GO:0005829,GO:0016811	amidase activity|cytosol|hydrolase activity, acting on carbon-nitrogen (but not peptide) bonds, in linear amides	ko00627,ko00330,ko00380,ko00643,ko00360	Aminobenzoate degradation|Arginine and proline metabolism|Tryptophan metabolism|Styrene degradation|Phenylalanine metabolism
NbS00013790g0010	210.009	49.657	370.361	7.45837	2.89886	0.000283802	0.0369522	Up	5.08861	34.1264	PREDICTED: uncharacterized protein LOC104221077 [Nicotiana sylvestris]
NbS00013879g0028	5.87027	0	11.7405	Inf	Inf	0.032568	0.76637	Up	0	0	PREDICTED: adenosylhomocysteinase [Elaeis guineensis]	GO:0004013,GO:0005507,GO:0005773,GO:0005774,GO:0005829,GO:0005886,GO:0006346,GO:0006730,GO:0009506,GO:0009793,GO:0016020,GO:0016441,GO:0019510,GO:0033353,GO:0048046,GO:0051287	adenosylhomocysteinase activity|copper ion binding|vacuole|vacuolar membrane|cytosol|plasma membrane|methylation-dependent chromatin silencing|one-carbon metabolic process|plasmodesma|embryo development ending in seed dormancy|membrane|posttranscriptional gene silencing|S-adenosylhomocysteine catabolic process|S-adenosylmethionine cycle|apoplast|NAD binding	ko00270	Cysteine and methionine metabolism
NbS00013950g0017	35.8325	6.55847	65.1066	9.9271	3.31137	0.00374089	0.222363	Up	0.231559	1.17322	PREDICTED: uncharacterized protein LOC104245209 isoform X1 [Nicotiana sylvestris]
NbS00013950g0029	173.606	20.6123	326.6	15.8449	3.98595	4.59e-06	0.00169286	Up	1.13882	15.3281	PREDICTED: blue copper protein-like [Nicotiana tabacum]	GO:0009055,GO:0046872	electron transfer activity|metal ion binding
NbS00013984g0021	5632.65	2064.98	9200.31	4.4554	2.15555	0.0355678	0.800811	Up	42.3606	170.314	PREDICTED: endochitinase 3 [Nicotiana sylvestris]	GO:0000272,GO:0004568,GO:0005773,GO:0006032,GO:0006952,GO:0008061,GO:0016998	polysaccharide catabolic process|chitinase activity|vacuole|chitin catabolic process|defense response|chitin binding|cell wall macromolecule catabolic process	ko00520	Amino sugar and nucleotide sugar metabolism
NbS00013985g0001	362.047	180.826	543.267	3.00435	1.58705	0.0298633	0.741129	Up	2.5719	6.74701	PREDICTED: CHD3-type chromatin-remodeling factor PICKLE-like isoform X2 [Nicotiana sylvestris]	GO:0003677,GO:0004386,GO:0005524,GO:0005634,GO:0006338,GO:0008283,GO:0009733,GO:0009736,GO:0009739,GO:0009788,GO:0016569,GO:0045892,GO:0046872,GO:0048364,GO:2000023	DNA binding|helicase activity|ATP binding|nucleus|chromatin remodeling|cell proliferation|response to auxin|cytokinin-activated signaling pathway|response to gibberellin|negative regulation of abscisic acid-activated signaling pathway|covalent chromatin modification|negative regulation of transcription, DNA-templated|metal ion binding|root development|regulation of lateral root development
NbS00013985g0010	149.811	32.7924	266.83	8.13697	3.02449	0.000317792	0.0400324	Up	0.534272	3.5171	PREDICTED: CHD3-type chromatin-remodeling factor PICKLE-like isoform X1 [Nicotiana sylvestris]	GO:0003677,GO:0004386,GO:0005524,GO:0005634,GO:0006338,GO:0008283,GO:0009733,GO:0009736,GO:0009739,GO:0009788,GO:0016569,GO:0045892,GO:0046872,GO:0048364,GO:2000023	DNA binding|helicase activity|ATP binding|nucleus|chromatin remodeling|cell proliferation|response to auxin|cytokinin-activated signaling pathway|response to gibberellin|negative regulation of abscisic acid-activated signaling pathway|covalent chromatin modification|negative regulation of transcription, DNA-templated|metal ion binding|root development|regulation of lateral root development
NbS00013985g0011	140.906	53.4047	228.407	4.2769	2.09657	0.0097761	0.398267	Up	2.41709	9.17813	PREDICTED: CHD3-type chromatin-remodeling factor PICKLE-like isoform X2 [Nicotiana sylvestris]	GO:0003677,GO:0004386,GO:0005524,GO:0005634,GO:0006338,GO:0008283,GO:0009733,GO:0009736,GO:0009739,GO:0009788,GO:0016569,GO:0045892,GO:0046872,GO:0048364,GO:2000023	DNA binding|helicase activity|ATP binding|nucleus|chromatin remodeling|cell proliferation|response to auxin|cytokinin-activated signaling pathway|response to gibberellin|negative regulation of abscisic acid-activated signaling pathway|covalent chromatin modification|negative regulation of transcription, DNA-templated|metal ion binding|root development|regulation of lateral root development
NbS00014020g0002	1119.06	314.807	1923.31	6.10951	2.61106	0.00094479	0.0900162	Up	9.74978	49.6659	PREDICTED: germin-like protein subfamily T member 2 [Nicotiana tabacum]	GO:0005618,GO:0030145,GO:0045735,GO:0048046	cell wall|manganese ion binding|nutrient reservoir activity|apoplast
NbS00014074g0006	74.7898	6.55847	143.021	21.8071	4.44672	2.31e-05	0.00584282	Up	0	2.37889	PREDICTED: telomere repeat-binding factor 1-like isoform X1 [Nicotiana sylvestris]	GO:0000784,GO:0000785,GO:0000786,GO:0003691,GO:0003700,GO:0005634,GO:0005730,GO:0006334,GO:0006351,GO:0006357,GO:0009651,GO:0009723,GO:0009733,GO:0009737,GO:0009739,GO:0009751,GO:0009753,GO:0031627,GO:0033613,GO:0042803,GO:0043565,GO:0046686,GO:0070491,GO:1990841	nuclear chromosome, telomeric region|chromatin|nucleosome|double-stranded telomeric DNA binding|DNA binding transcription factor activity|nucleus|nucleolus|nucleosome assembly|transcription, DNA-templated|regulation of transcription from RNA polymerase II promoter|response to salt stress|response to ethylene|response to auxin|response to abscisic acid|response to gibberellin|response to salicylic…
NbS00014106g0001	1047.53	552.786	1542.28	2.79001	1.48027	0.0498963	0.937915	Up	50.8314	134.035	PREDICTED: calmodulin [Nicotiana sylvestris]	GO:0000131,GO:0000742,GO:0005509,GO:0005823,GO:0005934,GO:0005935,GO:0006607,GO:0006661,GO:0006897,GO:0006898,GO:0007010,GO:0007114,GO:0016237,GO:0042144,GO:0042991,GO:0043332,GO:0048306,GO:0051019,GO:0051300,GO:1903525	incipient cellular bud site|karyogamy involved in conjugation with cellular fusion|calcium ion binding|central plaque of spindle pole body|cellular bud tip|cellular bud neck|NLS-bearing protein import into nucleus|phosphatidylinositol biosynthetic process|endocytosis|receptor-mediated endocytosis|cytoskeleton organization|cell budding|lysosomal microautophagy|vacuole fusion, non-autophagic|transc…	ko04015,ko04014,ko04070,ko04024,ko04114,ko04020,ko04022	Rap1 signaling pathway|Ras signaling pathway|Phosphatidylinositol signaling system|cAMP signaling pathway|Oocyte meiosis|Calcium signaling pathway|cGMP-PKG signaling pathway
NbS00014107g0001	188.674	57.1524	320.196	5.6025	2.48607	0.0017154	0.132178	Up	10.1118	48.3159	PREDICTED: uncharacterized protein LOC104100112 [Nicotiana tomentosiformis]
NbS00014120g0121	135.016	0	270.032	Inf	Inf	2.09e-11	4.05e-08	Up	0	14.881	PREDICTED: uncharacterized protein LOC104087977 [Nicotiana tomentosiformis]
NbS00014124g0005	35.2337	7.4954	62.972	8.40142	3.07063	0.00646151	0.31189	Up	0	0.399778	PREDICTED: uncharacterized protein LOC107822070 [Nicotiana tabacum]			ko04391	Hippo signaling pathway - fly
NbS00014160g0001	228.001	120.863	335.139	2.77288	1.47138	0.0494027	0.935247	Up	5.08994	13.3016	PREDICTED: abscisic acid receptor PYL4-like [Nicotiana sylvestris]	GO:0004864,GO:0004872,GO:0005634,GO:0005737,GO:0005886,GO:0009738,GO:0010427,GO:0042803	protein phosphatase inhibitor activity|receptor activity|nucleus|cytoplasm|plasma membrane|abscisic acid-activated signaling pathway|abscisic acid binding|protein homodimerization activity	ko04075	Plant hormone signal transduction
NbS00014222g0001	937.659	383.202	1492.12	3.89381	1.96118	0.00973002	0.397784	Up	6.22272	23.3544	PREDICTED: E3 ubiquitin-protein ligase RING1-like [Nicotiana sylvestris]	GO:0000209,GO:0042787,GO:0043161,GO:0046872,GO:0061630	protein polyubiquitination|protein ubiquitination involved in ubiquitin-dependent protein catabolic process|proteasome-mediated ubiquitin-dependent protein catabolic process|metal ion binding|ubiquitin protein ligase activity
NbS00014234g0005	18.1445	0	36.2889	Inf	Inf	0.000365138	0.0445993	Up	0	1.22857	PREDICTED: pumilio homolog 12-like [Nicotiana sylvestris]	GO:0003723,GO:0005737,GO:0006417	RNA binding|cytoplasm|regulation of translation
NbS00014249g0003	511.235	199.565	822.905	4.12349	2.04387	0.00571704	0.291387	Up	11.0708	41.5017	PREDICTED: lignin-forming anionic peroxidase-like [Nicotiana sylvestris]	GO:0004601,GO:0005576,GO:0006979,GO:0020037,GO:0042744,GO:0046872	peroxidase activity|extracellular region|response to oxidative stress|heme binding|hydrogen peroxide catabolic process|metal ion binding	ko00940	Phenylpropanoid biosynthesis
NbS00014253g0006	102.76	18.7385	186.781	9.96778	3.31727	0.000268342	0.0356381	Up	0	0
NbS00014342g0001	98.7876	37.477	160.098	4.27191	2.09488	0.0149435	0.504078	Up	2.40989	9.6975	PREDICTED: metal tolerance protein 9-like [Nicotiana tabacum]
NbS00014364g0023	578.034	90.8817	1065.19	11.7206	3.55097	7.24e-06	0.00243896	Up	2.55299	25.7985	PREDICTED: cytochrome P450 71D7-like isoform X1 [Nicotiana sylvestris]	GO:0004497,GO:0005506,GO:0016021,GO:0016705,GO:0020037	monooxygenase activity|iron ion binding|integral component of membrane|oxidoreductase activity, acting on paired donors, with incorporation or reduction of molecular oxygen|heme binding
NbS00014367g0004	86.3709	31.8554	140.886	4.42268	2.14492	0.0152693	0.51099	Up	1.30407	7.99255	PREDICTED: E3 ubiquitin-protein ligase RING1-like [Nicotiana tabacum]
NbS00014389g0003	23.0247	6.55847	39.4909	6.02135	2.59009	0.0341444	0.790657	Up	0.369803	2.07079	PREDICTED: protein-lysine methyltransferase METTL21B-like [Nicotiana sylvestris]	GO:0005737,GO:0005813,GO:0008168,GO:0016279,GO:0018022	cytoplasm|centrosome|methyltransferase activity|protein-lysine N-methyltransferase activity|peptidyl-lysine methylation
NbS00014431g0005	41.9636	2.81077	81.1164	28.8591	4.85095	0.000102784	0.017894	Up	0	5.36371	PREDICTED: LRR receptor-like serine/threonine-protein kinase ERL2 [Nicotiana tomentosiformis]
NbS00014431g0006	177.562	32.7924	322.331	9.82946	3.29711	7.46e-05	0.0141524	Up	0.943458	7.4182	PREDICTED: receptor-like protein 12 [Nicotiana tabacum]	GO:0002237,GO:0002238,GO:0002240,GO:0005886,GO:0009620,GO:0010204,GO:0016021,GO:0032491,GO:0050832	response to molecule of bacterial origin|response to molecule of fungal origin|response to molecule of oomycetes origin|plasma membrane|response to fungus|defense response signaling pathway, resistance gene-independent|integral component of membrane|detection of molecule of fungal origin|defense response to fungus
NbS00014562g0003	14.8121	1.87385	27.7504	14.8093	3.88843	0.0126627	0.457711	Up	0.0302523	0.285415	PREDICTED: receptor-like protein kinase 2 [Nicotiana sylvestris]
NbS00014625g0001	92.3716	29.9816	154.762	5.16189	2.3679	0.00725358	0.334161	Up	1.43977	8.43106	PREDICTED: uncharacterized protein LOC104222399 [Nicotiana sylvestris]
NbS00014625g0002	16.8815	2.81077	30.9523	11.012	3.46101	0.0158092	0.524151	Up	0.33358	0.837795	hypothetical protein F511_06728 [Dorcoceras hygrometricum]
NbS00014628g0006	340.208	164.899	515.516	3.12626	1.64444	0.0249527	0.672393	Up	17.6544	49.2807	PREDICTED: uncharacterized protein LOC104092923 [Nicotiana tomentosiformis]
NbS00014637g0004	490.007	190.196	789.818	4.15266	2.05404	0.00547909	0.282983	Up	8.38008	27.1383	PREDICTED: histidine decarboxylase-like [Nicotiana sylvestris]	GO:0004398,GO:0019752,GO:0030170	histidine decarboxylase activity|carboxylic acid metabolic process|pyridoxal phosphate binding	ko00340	Histidine metabolism
NbS00014638g0006	70.7402	18.7385	122.742	6.55026	2.71155	0.00411172	0.235957	Up	1.11508	6.38095	basic helix-loop-helix protein [Nicotiana tabacum]	GO:0003677,GO:0003700,GO:0005634,GO:0006351,GO:0006355,GO:0046983	DNA binding|DNA binding transcription factor activity|nucleus|transcription, DNA-templated|regulation of transcription, DNA-templated|protein dimerization activity
NbS00014667g0003	1107.42	420.679	1794.17	4.26493	2.09252	0.00682436	0.324021	Up	13.9395	51.1575	adenosine kinase 2-like [Nicotiana tabacum]	GO:0004001,GO:0005507,GO:0005524,GO:0005634,GO:0005829,GO:0005886,GO:0006169,GO:0016032,GO:0044209	adenosine kinase activity|copper ion binding|ATP binding|nucleus|cytosol|plasma membrane|adenosine salvage|viral process|AMP salvage	ko00230	Purine metabolism
NbS00014792g0001	140.14	33.7293	246.551	7.30971	2.86981	0.000651211	0.0691102	Up	0.681868	5.59243	PREDICTED: E3 ubiquitin-protein ligase PUB23-like [Nicotiana tomentosiformis]	GO:0004842,GO:0005829,GO:0006952,GO:0009414,GO:0010200,GO:0016567,GO:0051865	ubiquitin-protein transferase activity|cytosol|defense response|response to water deprivation|response to chitin|protein ubiquitination|protein autoubiquitination
NbS00014816g0002	90.6692	8.43232	172.906	20.5052	4.35791	1.35e-05	0.00399913	Up	0.308983	2.54937	PREDICTED: U-box domain-containing protein 21-like [Nicotiana sylvestris]	GO:0004842,GO:0010200	ubiquitin-protein transferase activity|response to chitin
NbS00014838g0006	7.93971	0.936925	14.9425	15.9485	3.99534	0.0475848	0.918175	Up	0	0.729365	hypothetical protein CISIN_1g028119mg [Citrus sinensis]
NbS00014858g0007	218.518	73.0801	363.957	4.98024	2.31622	0.00277818	0.182656	Up	21.0461	86.7926	PREDICTED: proteinase inhibitor type-2 CEVI57-like [Nicotiana tabacum]	GO:0004867	serine-type endopeptidase inhibitor activity
NbS00014961g0004	32.3046	11.2431	53.3661	4.74656	2.24688	0.0404585	0.859294	Up	1.23073	3.786	PREDICTED: dirigent protein 11-like [Nicotiana sylvestris]	GO:0016853,GO:0048046	isomerase activity|apoplast
NbS00014976g0105	12.8079	0	25.6157	Inf	Inf	0.00197209	0.146905	Up	0	0.62095	PREDICTED: uncharacterized protein LOC104094024 [Nicotiana tomentosiformis]
NbS00015031g0016	46.7255	18.7385	74.7125	3.98711	1.99534	0.0448552	0.896764	Up	0.139881	0.193133	PREDICTED: F-box/kelch-repeat protein SKIP11-like [Nicotiana sylvestris]	GO:0005634,GO:0005737,GO:0019005,GO:0030162,GO:0031625,GO:0042787,GO:0043161	nucleus|cytoplasm|SCF ubiquitin ligase complex|regulation of proteolysis|ubiquitin protein ligase binding|protein ubiquitination involved in ubiquitin-dependent protein catabolic process|proteasome-mediated ubiquitin-dependent protein catabolic process
NbS00015044g0007	750.573	318.554	1182.59	3.71237	1.89234	0.0111303	0.424433	Up	20.3586	66.2149	PREDICTED: E3 ubiquitin-protein ligase PUB24-like [Nicotiana tabacum]	GO:0004842,GO:0006952	ubiquitin-protein transferase activity|defense response
NbS00015059g0003	4599.08	1610.57	7587.59	4.71111	2.23607	0.0224479	0.635412	Up	169.685	701.034	hypothetical protein [Nicotiana benthamiana]	GO:0005576,GO:0005618,GO:0016853	extracellular region|cell wall|isomerase activity
NbS00015089g0003	716.093	323.239	1108.95	3.43073	1.77852	0.0163658	0.537756	Up	14.4361	43.6875	PREDICTED: chorismate mutase 1, chloroplastic [Nicotiana sylvestris]	GO:0004106,GO:0005829,GO:0009073,GO:0009507,GO:0016688,GO:0046417	chorismate mutase activity|cytosol|aromatic amino acid family biosynthetic process|chloroplast|L-ascorbate peroxidase activity|chorismate metabolic process	ko01230,ko00400	Biosynthesis of amino acids|Phenylalanine, tyrosine and tryptophan biosynthesis
NbS00015098g0004	151.555	38.4139	264.696	6.89062	2.78463	0.000773196	0.0780649	Up	2.52727	16.2802	PREDICTED: minor allergen Alt a 7-like [Nicotiana sylvestris]	GO:0003955,GO:0005737,GO:0005886,GO:0009506,GO:0010181	NAD(P)H dehydrogenase (quinone) activity|cytoplasm|plasma membrane|plasmodesma|FMN binding	ko00130	Ubiquinone and other terpenoid-quinone biosynthesis
NbS00015109g0012	342.127	114.305	569.95	4.98623	2.31795	0.00202478	0.149075	Up	0.0373973	0.26516	PREDICTED: potassium channel AKT2/3-like [Nicotiana sylvestris]	GO:0005249,GO:0005789,GO:0005887,GO:0009506,GO:0009737,GO:0034765,GO:0042391,GO:0042802	voltage-gated potassium channel activity|endoplasmic reticulum membrane|integral component of plasma membrane|plasmodesma|response to abscisic acid|regulation of ion transmembrane transport|regulation of membrane potential|identical protein binding
NbS00015113g0102	17.35	3.7477	30.9523	8.25902	3.04597	0.026612	0.692613	Up	0.0300078	0.602525	PREDICTED: exocyst complex component EXO70A1-like [Nicotiana tabacum]	GO:0000145,GO:0002237,GO:0005634,GO:0005829,GO:0006887,GO:0006952,GO:0009617,GO:0009620,GO:0012505,GO:0016020,GO:0031982,GO:0045335,GO:1900426	exocyst|response to molecule of bacterial origin|nucleus|cytosol|exocytosis|defense response|response to bacterium|response to fungus|endomembrane system|membrane|vesicle|phagocytic vesicle|positive regulation of defense response to bacterium
NbS00015131g0018	722.347	271.708	1172.99	4.31708	2.11006	0.00487313	0.264315	Up	6.58267	24.6842	PREDICTED: uncharacterized protein LOC104221562 [Nicotiana sylvestris]
NbS00015139g0001	2084.61	534.984	3634.23	6.79316	2.76408	0.00133311	0.114763	Up	15.5353	89.8162	PREDICTED: ethylene-responsive transcription factor ERF118-like [Nicotiana sylvestris]	GO:0003677,GO:0003700,GO:0005634,GO:0006351,GO:0009873	DNA binding|DNA binding transcription factor activity|nucleus|transcription, DNA-templated|ethylene-activated signaling pathway
NbS00015155g0001	166.439	85.2602	247.619	2.90427	1.53818	0.0478802	0.921196	Up	7.05879	20.7019	PREDICTED: uncharacterized protein LOC104215928 [Nicotiana sylvestris]	GO:0003677,GO:0003700,GO:0005634,GO:0006351,GO:0009873	DNA binding|DNA binding transcription factor activity|nucleus|transcription, DNA-templated|ethylene-activated signaling pathway
NbS00015156g0004	251.262	108.683	393.842	3.62376	1.85749	0.013427	0.473542	Up	2.47968	8.34621	PREDICTED: PAN domain-containing protein At5g03700 [Nicotiana sylvestris]	GO:0005768,GO:0005794,GO:0005802,GO:0005886,GO:0016021,GO:0048544	endosome|Golgi apparatus|trans-Golgi network|plasma membrane|integral component of membrane|recognition of pollen
NbS00015210g0001	1547.32	725.18	2369.45	3.2674	1.70814	0.0315398	0.760407	Up	42.3702	126.265	PREDICTED: uncharacterized acetyltransferase At3g50280 [Nicotiana sylvestris]	GO:0016747	transferase activity, transferring acyl groups other than amino-acyl groups
NbS00015228g0002	329.261	161.151	497.372	3.08637	1.62591	0.026736	0.695451	Up	5.03172	11.9435	PREDICTED: PAN domain-containing protein At5g03700 [Nicotiana sylvestris]	GO:0005768,GO:0005794,GO:0005802,GO:0005886,GO:0016021,GO:0048544	endosome|Golgi apparatus|trans-Golgi network|plasma membrane|integral component of membrane|recognition of pollen
NbS00015253g0018	2338.95	31.8554	4646.05	145.848	7.18832	3.36e-11	6.01e-08	Up	1.26591	163.722	PREDICTED: protein ODORANT1-like [Nicotiana sylvestris]
NbS00015431g0019	315.35	138.665	492.035	3.54838	1.82716	0.0135394	0.475981	Up	18.5842	62.4048	PREDICTED: uncharacterized protein LOC104245496 [Nicotiana sylvestris]
NbS00015500g0001	197.409	54.3416	340.476	6.26546	2.64742	0.000861841	0.0848749	Up	5.86264	33.4454	unnamed protein product [Coffea canephora]
NbS00015527g0007	159.828	80.5755	239.08	2.96715	1.56908	0.0449209	0.896764	Up	0.861283	3.28269	PREDICTED: uncharacterized membrane protein At3g27390 [Nicotiana sylvestris]	GO:0005886,GO:0016021	plasma membrane|integral component of membrane
NbS00015612g0002	148.235	47.7832	248.686	5.20447	2.37975	0.00350403	0.212357	Up	4.79259	20.5082	PREDICTED: uncharacterized protein LOC104101109 isoform X2 [Nicotiana tomentosiformis]
NbS00015644g0006	152.243	51.5309	252.955	4.90881	2.29537	0.00454584	0.252756	Up	1.97748	24.7259	PREDICTED: uncharacterized protein At1g15400-like [Nicotiana tabacum]
NbS00015681g0008	15.2806	2.81077	27.7504	9.87285	3.30347	0.0238911	0.659069	Up	0	0.219718	PREDICTED: WD repeat-containing protein 43 isoform X1 [Nicotiana tomentosiformis]			ko03008	Ribosome biogenesis in eukaryotes
NbS00015681g0009	60.678	25.297	96.0589	3.79725	1.92496	0.0403483	0.858748	Up	0	0.198091	PREDICTED: uncharacterized protein LOC107796022 isoform X2 [Nicotiana tabacum]			ko03008	Ribosome biogenesis in eukaryotes
NbS00015709g0007	47.1167	13.1169	81.1164	6.18409	2.62856	0.0102841	0.40823	Up	0.559509	7.66122	PREDICTED: 60S ribosomal protein L32-1-like, partial [Nicotiana tabacum]	GO:0003735,GO:0005730,GO:0005829,GO:0006412,GO:0022625,GO:0022626,GO:0042788	structural constituent of ribosome|nucleolus|cytosol|translation|cytosolic large ribosomal subunit|cytosolic ribosome|polysomal ribosome	ko03010	Ribosome
NbS00015746g0006	349.541	161.151	537.93	3.33805	1.739	0.0179635	0.563216	Up	4.31323	12.0288	PREDICTED: CHD3-type chromatin-remodeling factor PICKLE-like [Nicotiana tomentosiformis]	GO:0003677,GO:0004386,GO:0005524,GO:0005634,GO:0006338,GO:0008283,GO:0009733,GO:0009736,GO:0009739,GO:0009788,GO:0016569,GO:0045892,GO:0046872,GO:0048364,GO:2000023	DNA binding|helicase activity|ATP binding|nucleus|chromatin remodeling|cell proliferation|response to auxin|cytokinin-activated signaling pathway|response to gibberellin|negative regulation of abscisic acid-activated signaling pathway|covalent chromatin modification|negative regulation of transcription, DNA-templated|metal ion binding|root development|regulation of lateral root development
NbS00015819g0007	607.46	220.177	994.744	4.51792	2.17566	0.00353657	0.213494	Up	3.39889	13.3765	PREDICTED: probably inactive leucine-rich repeat receptor-like protein kinase At3g28040 [Nicotiana sylvestris]
NbS00015845g0002	457.898	176.142	739.654	4.19919	2.07011	0.00514048	0.272982	Up	2.8841	9.73949	PREDICTED: ankyrin repeat-containing protein At5g02620-like [Nicotiana tomentosiformis]	GO:0005783,GO:0005886,GO:0016021	endoplasmic reticulum|plasma membrane|integral component of membrane
NbS00015878g0008	468.933	193.943	743.923	3.83577	1.93952	0.0084474	0.365946	Up	5.30982	18.1416	PREDICTED: uncharacterized protein LOC107809472 [Nicotiana tabacum]
NbS00015879g0010	2601.05	820.746	4381.35	5.33826	2.41637	0.00608081	0.304584	Up	15.9967	71.834	PREDICTED: putative methylesterase 11, chloroplastic [Nicotiana tabacum]	GO:0009507,GO:0016787	chloroplast|hydrolase activity
NbS00016044g0004	72.4958	31.8554	113.136	3.55155	1.82845	0.0428912	0.875832	Up	3.39621	8.55862	PREDICTED: probable receptor-like protein kinase At1g11050 [Nicotiana tomentosiformis]
NbS00016044g0005	141.154	42.1616	240.147	5.69588	2.50992	0.00237563	0.165914	Up	2.07035	6.80763	PREDICTED: probable receptor-like protein kinase At1g11050 [Nicotiana tomentosiformis]
NbS00016071g0010	199.823	103.999	295.648	2.84281	1.50732	0.0472371	0.913742	Up	1.10945	3.37826	PREDICTED: putative U-box domain-containing protein 50 isoform X1 [Nicotiana sylvestris]	GO:0004672,GO:0004842,GO:0005524	protein kinase activity|ubiquitin-protein transferase activity|ATP binding
NbS00016148g0004	116.452	29.0447	203.858	7.01879	2.81122	0.00115456	0.103206	Up	0.527411	4.55506	PREDICTED: probable aquaporin NIP-type isoform X2 [Nicotiana sylvestris]	GO:0015267,GO:0016021	channel activity|integral component of membrane
NbS00016165g0013	1514.76	679.27	2350.24	3.45995	1.79075	0.0241359	0.660622	Up	17.7837	50.0979	PREDICTED: DDB1- and CUL4-associated factor 8-like [Nicotiana sylvestris]	GO:0005634,GO:0005654,GO:0005737,GO:0005739,GO:0005829,GO:0016567,GO:0080008	nucleus|nucleoplasm|cytoplasm|mitochondrion|cytosol|protein ubiquitination|Cul4-RING E3 ubiquitin ligase complex
NbS00016307g0105	525.284	266.087	784.481	2.94822	1.55984	0.0322534	0.76637	Up	2.61755	6.87967	PREDICTED: putative E3 ubiquitin-protein ligase LIN isoform X2 [Nicotiana sylvestris]	GO:0004842,GO:0009877	ubiquitin-protein transferase activity|nodulation
NbS00016311g0007	236.67	118.989	354.351	2.978	1.57434	0.0354071	0.799869	Up	3.94911	10.5336	PREDICTED: phosphoglycerate mutase isoform X1 [Nicotiana sylvestris]	GO:0004619,GO:0006094,GO:0006096	phosphoglycerate mutase activity|gluconeogenesis|glycolytic process	ko00260,ko00680,ko01200,ko01230,ko00010	Glycine, serine and threonine metabolism|Methane metabolism|Carbon metabolism|Biosynthesis of amino acids|Glycolysis / Gluconeogenesis
NbS00016355g0012	3660.88	61.837	7259.92	117.404	6.87534	2.41e-09	2.88e-06	Up	3.74205	403.573	PREDICTED: bidirectional sugar transporter SWEET6a-like [Nicotiana sylvestris]	GO:0005887,GO:0051119	integral component of plasma membrane|sugar transmembrane transporter activity
NbS00016390g0011	792.607	282.014	1303.2	4.62104	2.20822	0.00349578	0.212357	Up	3.82717	16.4958	PREDICTED: transcription factor UNE12-like [Nicotiana sylvestris]	GO:0001046,GO:0001228,GO:0003700,GO:0005634,GO:0006355,GO:0006366,GO:0007275,GO:0009567,GO:0031347,GO:0046983	core promoter sequence-specific DNA binding|transcriptional activator activity, RNA polymerase II transcription regulatory region sequence-specific DNA binding|DNA binding transcription factor activity|nucleus|regulation of transcription, DNA-templated|transcription from RNA polymerase II promoter|multicellular organism development|double fertilization forming a zygote and endosperm|regulation of…
NbS00016396g0001	416.12	40.2878	791.953	19.6574	4.297	1.83e-07	0.000111761	Up	5.16901	94.736	PREDICTED: basic form of pathogenesis-related protein 1 [Nicotiana sylvestris]	GO:0005576,GO:0006952,GO:0009607	extracellular region|defense response|response to biotic stimulus	ko04075	Plant hormone signal transduction
NbS00016422g0104	81.5028	32.7924	130.213	3.97084	1.98944	0.0251049	0.673758	Up	0.145298	1.70312	PREDICTED: uncharacterized protein At2g34160-like [Nicotiana sylvestris]	GO:0003676,GO:0005829	nucleic acid binding|cytosol
NbS00016445g0105	55.1868	12.18	98.1936	8.06186	3.01111	0.00293831	0.189975	Up	0.16048	1.29159	PREDICTED: protein NLP7-like isoform X4 [Nicotiana sylvestris]	GO:0003677,GO:0003700,GO:0005634,GO:0006351,GO:0009414,GO:0010118,GO:0010167,GO:0042128	DNA binding|DNA binding transcription factor activity|nucleus|transcription, DNA-templated|response to water deprivation|stomatal movement|response to nitrate|nitrate assimilation
NbS00016451g0014	177.178	84.3232	270.032	3.20235	1.67913	0.0301545	0.745039	Up	0.853414	2.46827	PREDICTED: kinesin-4-like [Nicotiana sylvestris]	GO:0003777,GO:0005524,GO:0005871,GO:0005874,GO:0007018,GO:0008017,GO:0016887	microtubule motor activity|ATP binding|kinesin complex|microtubule|microtubule-based movement|microtubule binding|ATPase activity
NbS00016511g0004	425.405	213.619	637.191	2.98284	1.57669	0.0303978	0.747124	Up	3.42636	10.3012	PREDICTED: probable inositol transporter 2 [Nicotiana sylvestris]	GO:0005351,GO:0005355,GO:0005366,GO:0005886,GO:0015798,GO:0016021,GO:0023052,GO:0035428,GO:0046323,GO:0090406	sugar:proton symporter activity|glucose transmembrane transporter activity|myo-inositol:proton symporter activity|plasma membrane|myo-inositol transport|integral component of membrane|signaling|hexose transmembrane transport|glucose import|pollen tube
NbS00016526g0004	5.33661	0	10.6732	Inf	Inf	0.0422367	0.872184	Up	0	0	PREDICTED: uncharacterized protein LOC104242333 [Nicotiana sylvestris]
NbS00016625g0018	138.059	25.297	250.821	9.91504	3.30962	0.00012879	0.0214571	Up	0.609233	4.53291	PREDICTED: uncharacterized protein LOC104218871 [Nicotiana sylvestris]
NbS00016661g0004	814.014	319.491	1308.54	4.09569	2.03411	0.0068838	0.326177	Up	45.6964	194.949	PREDICTED: GEM-like protein 5 [Nicotiana sylvestris]	GO:0009793,GO:0009845,GO:0010029,GO:0098755	embryo development ending in seed dormancy|seed germination|regulation of seed germination|maintenance of seed dormancy by absisic acid
NbS00016668g0003	131.43	51.5309	211.33	4.10103	2.03599	0.0128401	0.461241	Up	1.79274	6.4649	PREDICTED: crocetin glucosyltransferase, chloroplastic-like [Nicotiana tomentosiformis]	GO:0008152,GO:0009507,GO:0016758	metabolic process|chloroplast|transferase activity, transferring hexosyl groups
NbS00016675g0014	324.21	172.394	476.025	2.76126	1.46533	0.0450311	0.896764	Up	3.04875	8.059	PREDICTED: uncharacterized protein LOC104120311 isoform X1 [Nicotiana tomentosiformis]
NbS00016677g0008	1412.74	626.803	2198.68	3.50777	1.81056	0.021499	0.619937	Up	19.4436	59.747	PREDICTED: EGF domain-specific O-linked N-acetylglucosamine transferase [Nicotiana sylvestris]	GO:0005788,GO:0006493,GO:0016262	endoplasmic reticulum lumen|protein O-linked glycosylation|protein N-acetylglucosaminyltransferase activity
NbS00016680g0002	119.625	52.4678	186.781	3.55992	1.83185	0.0262958	0.689011	Up	4.98959	21.0847	hypothetical protein F511_06728 [Dorcoceras hygrometricum]
NbS00016689g0006	144.12	60.9001	227.339	3.73299	1.90033	0.0179149	0.563216	Up	4.32647	13.1743	PREDICTED: uncharacterized protein LOC104245496 [Nicotiana sylvestris]
NbS00016700g0002	154.329	21.5493	287.109	13.3234	3.73589	1.81e-05	0.00485728	Up	1.09898	12.4101	PREDICTED: transcription factor MYB108-like [Nicotiana tomentosiformis]	GO:0003700,GO:0005634,GO:0006351,GO:0009651,GO:0009737,GO:0043565,GO:1902074	DNA binding transcription factor activity|nucleus|transcription, DNA-templated|response to salt stress|response to abscisic acid|sequence-specific DNA binding|response to salt
NbS00016719g0001	274.618	72.1432	477.093	6.61313	2.72533	0.000423559	0.0502252	Up	4.93355	29.6036	PREDICTED: uncharacterized protein LOC104212414 [Nicotiana sylvestris]
NbS00016737g0005	776.339	370.085	1182.59	3.19546	1.67602	0.0238669	0.659069	Up	8.6734	26.5988	PREDICTED: 4-coumarate--CoA ligase-like 7 [Nicotiana tomentosiformis]	GO:0004321,GO:0005524,GO:0005777,GO:0009695,GO:0016874,GO:0031408	fatty-acyl-CoA synthase activity|ATP binding|peroxisome|jasmonic acid biosynthetic process|ligase activity|oxylipin biosynthetic process	ko00940,ko00130,ko00360	Phenylpropanoid biosynthesis|Ubiquinone and other terpenoid-quinone biosynthesis|Phenylalanine metabolism
NbS00016754g0003	501.156	237.042	765.27	3.22841	1.69083	0.0206911	0.607954	Up	9.65504	25.8212	PREDICTED: probable tyrosine-protein phosphatase At1g05000 [Nicotiana sylvestris]	GO:0004725,GO:0005737,GO:0016791	protein tyrosine phosphatase activity|cytoplasm|phosphatase activity
NbS00016776g0001	331.459	75.8909	587.027	7.73514	2.95143	0.000135166	0.0221229	Up	1.97454	14.1991	PREDICTED: alkaline/neutral invertase CINV2-like isoform X1 [Nicotiana tomentosiformis]	GO:0004564,GO:0004575,GO:0005829,GO:0005987,GO:0033926,GO:0048364	beta-fructofuranosidase activity|sucrose alpha-glucosidase activity|cytosol|sucrose catabolic process|glycopeptide alpha-N-acetylgalactosaminidase activity|root development
NbS00016867g0007	341.772	142.413	541.132	3.79975	1.9259	0.00925506	0.389324	Up	1.73235	4.94729	autophagy-related protein 18f-like [Nicotiana tabacum]	GO:0005737,GO:0005774,GO:0006914,GO:0015031,GO:0016192,GO:0034045,GO:0042594	cytoplasm|vacuolar membrane|autophagy|protein transport|vesicle-mediated transport|phagophore assembly site membrane|response to starvation
NbS00016872g0001	9.60589	0	19.2118	Inf	Inf	0.00643555	0.311487	Up	0	0	hypothetical protein POPTR_0011s14830g [Populus trichocarpa]
NbS00016902g0208	257.575	10.3062	504.843	48.9845	5.61425	1.21e-09	1.56e-06	Up	0.294668	6.27116	PREDICTED: uncharacterized protein LOC104086707 [Nicotiana tomentosiformis]
NbS00016904g0002	12.209	0.936925	23.4811	25.0619	4.64742	0.0104377	0.411322	Up	0.0809193	1.29771	PREDICTED: protein-lysine methyltransferase METTL21B-like [Nicotiana sylvestris]	GO:0005737,GO:0005813,GO:0008168,GO:0016279,GO:0018022	cytoplasm|centrosome|methyltransferase activity|protein-lysine N-methyltransferase activity|peptidyl-lysine methylation
NbS00016919g0102	19.5499	2.81077	36.2889	12.9107	3.69049	0.00821749	0.360608	Up	0.203657	1.55045	PREDICTED: feruloyl CoA ortho-hydroxylase 1-like [Nicotiana tomentosiformis]	GO:0046872,GO:0051213	metal ion binding|dioxygenase activity
NbS00016946g0016	184.857	89.0079	280.706	3.15372	1.65705	0.0313791	0.758499	Up	0.921091	3.54061	PREDICTED: cullin-1-like [Nicotiana tomentosiformis]	GO:0000794,GO:0005634,GO:0005737,GO:0005819,GO:0005829,GO:0007049,GO:0009524,GO:0009733,GO:0009734,GO:0009753,GO:0009793,GO:0009867,GO:0009873,GO:0010087,GO:0031461,GO:0031625,GO:0042752,GO:0042787,GO:0048366	condensed nuclear chromosome|nucleus|cytoplasm|spindle|cytosol|cell cycle|phragmoplast|response to auxin|auxin-activated signaling pathway|response to jasmonic acid|embryo development ending in seed dormancy|jasmonic acid mediated signaling pathway|ethylene-activated signaling pathway|phloem or xylem histogenesis|cullin-RING ubiquitin ligase complex|ubiquitin protein ligase binding|regulation of …	ko04114,ko04141,ko04110,ko04341,ko04340,ko04120,ko04350,ko04111,ko04310	Oocyte meiosis|Protein processing in endoplasmic reticulum|Cell cycle|Hedgehog signaling pathway - fly|Hedgehog signaling pathway|Ubiquitin mediated proteolysis|TGF-beta signaling pathway|Cell cycle - yeast|Wnt signaling pathway
NbS00017023g0003	412.761	149.908	675.615	4.50686	2.17212	0.0034703	0.21225	Up	1.87259	8.23658	PREDICTED: uncharacterized protein LOC104246539 [Nicotiana sylvestris]
NbS00017066g0026	550.175	23.4231	1076.93	45.9771	5.52284	3.83e-10	5.39e-07	Up	0.344136	12.6525	PREDICTED: AP2-like ethylene-responsive transcription factor AIL1 [Nicotiana sylvestris]	GO:0003677,GO:0003700,GO:0005634,GO:0006351,GO:0007275,GO:0009873	DNA binding|DNA binding transcription factor activity|nucleus|transcription, DNA-templated|multicellular organism development|ethylene-activated signaling pathway
NbS00017088g0001	110.492	14.9908	205.993	13.7413	3.78045	4.36e-05	0.00979591	Up	0.151641	1.65938	PREDICTED: uncharacterized protein LOC104231022 [Nicotiana sylvestris]	GO:0005886,GO:0009506,GO:0016021,GO:0016757,GO:0099402	plasma membrane|plasmodesma|integral component of membrane|transferase activity, transferring glycosyl groups|plant organ development
NbS00017088g0002	59.9246	13.1169	106.732	8.13697	3.02449	0.00238539	0.165914	Up	0.598069	4.0821	PREDICTED: uncharacterized protein LOC104231022 [Nicotiana sylvestris]	GO:0005886,GO:0009506,GO:0016021,GO:0016757,GO:0099402	plasma membrane|plasmodesma|integral component of membrane|transferase activity, transferring glycosyl groups|plant organ development
NbS00017162g0025	29.559	4.68462	54.4334	11.6196	3.53849	0.00378214	0.223857	Up	0.0667146	0.370483	PREDICTED: cellulose synthase-like protein E6 isoform X1 [Nicotiana sylvestris]	GO:0000139,GO:0005794,GO:0005886,GO:0009833,GO:0016021,GO:0016759,GO:0016760,GO:0030244,GO:0071555	Golgi membrane|Golgi apparatus|plasma membrane|plant-type primary cell wall biogenesis|integral component of membrane|cellulose synthase activity|cellulose synthase (UDP-forming) activity|cellulose biosynthetic process|cell wall organization
NbS00017189g0001	356.411	77.7648	635.056	8.16638	3.0297	9.06e-05	0.01626	Up	13.4773	87.3052	PREDICTED: proteinase inhibitor type-2 [Nicotiana sylvestris]	GO:0004867	serine-type endopeptidase inhibitor activity
NbS00017205g0004	1161.02	524.678	1797.37	3.42566	1.77638	0.0209117	0.610577	Up	18.3549	51.3899	PREDICTED: probable carboxylesterase 11 [Nicotiana sylvestris]	GO:0009056,GO:0016787,GO:0052689	catabolic process|hydrolase activity|carboxylic ester hydrolase activity
NbS00017223g0012	123.194	31.8554	214.532	6.73454	2.75158	0.00127607	0.111705	Up	1.14088	7.16241	PREDICTED: high-affinity nitrate transporter 3.1-like [Nicotiana tabacum]	GO:0005886,GO:0009611,GO:0010167,GO:0015112,GO:0015706,GO:0016021,GO:0042128	plasma membrane|response to wounding|response to nitrate|nitrate transmembrane transporter activity|nitrate transport|integral component of membrane|nitrate assimilation
NbS00017246g0004	1739.63	722.369	2756.89	3.81646	1.93223	0.0174854	0.557639	Up	26.9642	93.6914	PREDICTED: caffeoylshikimate esterase [Nicotiana sylvestris]	GO:0003846,GO:0004622,GO:0005783,GO:0005794,GO:0005886,GO:0006629,GO:0006979,GO:0009506,GO:0009809,GO:0010043,GO:0016787,GO:0042542,GO:0046686,GO:0090430	2-acylglycerol O-acyltransferase activity|lysophospholipase activity|endoplasmic reticulum|Golgi apparatus|plasma membrane|lipid metabolic process|response to oxidative stress|plasmodesma|lignin biosynthetic process|response to zinc ion|hydrolase activity|response to hydrogen peroxide|response to cadmium ion|caffeoyl-CoA: alcohol caffeoyl transferase activity	ko00940	Phenylpropanoid biosynthesis
NbS00017277g0003	11.7405	0	23.4811	Inf	Inf	0.00287507	0.187699	Up	0	0.164259	PREDICTED: putative late blight resistance protein homolog R1A-3 isoform X1 [Nicotiana tomentosiformis]
NbS00017302g0011	255.892	42.1616	469.621	11.1386	3.4775	1.66e-05	0.00451022	Up	1.36548	11.003	9-divinyl ether synthase [Nicotiana tabacum]	GO:0004497,GO:0005506,GO:0005829,GO:0016705,GO:0020037,GO:0102895	monooxygenase activity|iron ion binding|cytosol|oxidoreductase activity, acting on paired donors, with incorporation or reduction of molecular oxygen|heme binding|colneleate synthase activity
NbS00017324g0004	3675.66	1452.23	5899.09	4.06208	2.02222	0.0290671	0.734306	Up	42.1462	152.86	PREDICTED: crocetin glucoside glucosyltransferase-like [Nicotiana sylvestris]	GO:0008152,GO:0016758	metabolic process|transferase activity, transferring hexosyl groups
NbS00017331g0008	239.51	101.188	377.832	3.73396	1.90071	0.0118731	0.440111	Up	1.94745	6.65535	PREDICTED: tyrosyl-DNA phosphodiesterase 1 isoform X1 [Nicotiana tabacum]	GO:0000012,GO:0003690,GO:0003697,GO:0004527,GO:0005634,GO:0006281,GO:0006302,GO:0017005	single strand break repair|double-stranded DNA binding|single-stranded DNA binding|exonuclease activity|nucleus|DNA repair|double-strand break repair|3'-tyrosyl-DNA phosphodiesterase activity
NbS00017331g0010	9.07223	0	18.1445	Inf	Inf	0.00796782	0.354081	Up	0	0.100419	PREDICTED: protein translation factor SUI1 homolog 1 [Solanum lycopersicum]	GO:0003743,GO:0006417	translation initiation factor activity|regulation of translation	ko03013	RNA transport
NbS00017331g0104	529.631	272.645	786.616	2.88513	1.52864	0.035732	0.801781	Up	6.74704	17.982	PREDICTED: uncharacterized protein LOC107804599 [Nicotiana tabacum]
NbS00017339g0006	5.87027	0	11.7405	Inf	Inf	0.032568	0.76637	Up	0	0.202223	PREDICTED: putative pectinesterase 11 [Nicotiana sylvestris]	GO:0005618,GO:0016021,GO:0030599,GO:0042545,GO:0045330,GO:0045490	cell wall|integral component of membrane|pectinesterase activity|cell wall modification|aspartyl esterase activity|pectin catabolic process	ko00040,ko00500	Pentose and glucuronate interconversions|Starch and sucrose metabolism
NbS00017372g0003	44.1634	1.87385	86.453	46.1366	5.52784	2.63e-05	0.00652527	Up	0.0928321	3.46199	PREDICTED: uncharacterized protein LOC104108353 [Nicotiana tomentosiformis]
NbS00017403g0024	610.155	319.491	900.819	2.81954	1.49546	0.0404571	0.859294	Up	4.03986	11.098	miraculin-like protein [Nicotiana benthamiana]	GO:0004866,GO:0005618,GO:0048046	endopeptidase inhibitor activity|cell wall|apoplast
NbS00017404g0001	386.718	133.043	640.393	4.81342	2.26706	0.00239912	0.16595	Up	6.88702	27.7297	PREDICTED: amino acid permease 6-like [Nicotiana tabacum]	GO:0005886,GO:0015172,GO:0015175,GO:0015293,GO:0015810,GO:0015827,GO:0016021	plasma membrane|acidic amino acid transmembrane transporter activity|neutral amino acid transmembrane transporter activity|symporter activity|aspartate transport|tryptophan transport|integral component of membrane
NbS00017407g0006	15.8142	2.81077	28.8177	10.2526	3.35791	0.0207813	0.609423	Up	0.038965	1.05761	PREDICTED: probable WRKY transcription factor 72 [Nicotiana tabacum]	GO:0003700,GO:0005634,GO:0006351,GO:0006952,GO:0043565	DNA binding transcription factor activity|nucleus|transcription, DNA-templated|defense response|sequence-specific DNA binding
NbS00017431g0005	1791.61	688.64	2894.58	4.20332	2.07153	0.0115663	0.433579	Up	13.932	50.9665	PREDICTED: cytokinin dehydrogenase 5 [Nicotiana sylvestris]	GO:0005576,GO:0005615,GO:0009823,GO:0016614,GO:0019139,GO:0050660	extracellular region|extracellular space|cytokinin catabolic process|oxidoreductase activity, acting on CH-OH group of donors|cytokinin dehydrogenase activity|flavin adenine dinucleotide binding	ko00908	Zeatin biosynthesis
NbS00017486g0002	87.0229	22.4862	151.56	6.74012	2.75277	0.00246753	0.168674	Up	1.62278	9.91572	PREDICTED: zinc finger protein ZAT11-like [Nicotiana sylvestris]	GO:0003676,GO:0003700,GO:0005634,GO:0006351,GO:0006355,GO:0010200,GO:0046872,GO:0071289,GO:2000280	nucleic acid binding|DNA binding transcription factor activity|nucleus|transcription, DNA-templated|regulation of transcription, DNA-templated|response to chitin|metal ion binding|cellular response to nickel ion|regulation of root development
NbS00017486g0005	13.3415	0	26.683	Inf	Inf	0.00164265	0.129991	Up	0	0	PREDICTED: glucan endo-1,3-beta-glucosidase 12-like [Nicotiana tomentosiformis]	GO:0004553,GO:0005576,GO:0005618,GO:0005975,GO:0006952,GO:0030247,GO:0031225,GO:0042973,GO:0046658,GO:0071555	hydrolase activity, hydrolyzing O-glycosyl compounds|extracellular region|cell wall|carbohydrate metabolic process|defense response|polysaccharide binding|anchored component of membrane|glucan endo-1,3-beta-D-glucosidase activity|anchored component of plasma membrane|cell wall organization
NbS00017487g0001	249.299	90.8817	407.717	4.48624	2.16551	0.00440024	0.247323	Up	2.44652	9.90806	PREDICTED: zinc finger protein ZAT10-like isoform X1 [Nicotiana sylvestris]	GO:0003677,GO:0003700,GO:0005634,GO:0006351,GO:0009414,GO:0009737,GO:0009738,GO:0009793,GO:0010200,GO:0042538,GO:0043565,GO:0044212,GO:0045892,GO:0046872	DNA binding|DNA binding transcription factor activity|nucleus|transcription, DNA-templated|response to water deprivation|response to abscisic acid|abscisic acid-activated signaling pathway|embryo development ending in seed dormancy|response to chitin|hyperosmotic salinity response|sequence-specific DNA binding|transcription regulatory region DNA binding|negative regulation of transcription, DNA-t…
NbS00017495g0013	5.33661	0	10.6732	Inf	Inf	0.0422367	0.872184	Up	0	1.43634	PREDICTED: LOB domain-containing protein 12-like isoform X2 [Nicotiana tomentosiformis]	GO:0003677,GO:0009965,GO:0010016	DNA binding|leaf morphogenesis|shoot system morphogenesis
NbS00017508g0001	31.8892	1.87385	61.9046	33.0361	5.04597	0.000237336	0.0327362	Up	0.134433	3.63402	PREDICTED: transcription factor HEC2-like [Nicotiana sylvestris]	GO:0003677,GO:0003700,GO:0005634,GO:0006351,GO:0006355,GO:0010500,GO:0046983,GO:0048462,GO:0080126	DNA binding|DNA binding transcription factor activity|nucleus|transcription, DNA-templated|regulation of transcription, DNA-templated|transmitting tissue development|protein dimerization activity|carpel formation|ovary septum development
NbS00017511g0001	162.887	74.954	250.821	3.34633	1.74258	0.0263574	0.689848	Up	8.35559	30.222	PREDICTED: uncharacterized protein LOC104120883 [Nicotiana tomentosiformis]
NbS00017587g0019	231.138	121.8	340.476	2.79536	1.48303	0.047419	0.916116	Up	1.79814	4.83744	ethylene-responsive transcription factor 4-like [Nicotiana tabacum]	GO:0003700,GO:0005634,GO:0006351,GO:0006952,GO:0009873,GO:0016020,GO:0019760,GO:0043565	DNA binding transcription factor activity|nucleus|transcription, DNA-templated|defense response|ethylene-activated signaling pathway|membrane|glucosinolate metabolic process|sequence-specific DNA binding
NbS00017592g0010	1463.03	663.343	2262.72	3.41109	1.77023	0.025045	0.673256	Up	5.8735	17.0976	PREDICTED: phospholipid-transporting ATPase 1, partial [Nicotiana sylvestris]	GO:0000287,GO:0004012,GO:0005524,GO:0005789,GO:0005886,GO:0016020,GO:0016021	magnesium ion binding|phospholipid-translocating ATPase activity|ATP binding|endoplasmic reticulum membrane|plasma membrane|membrane|integral component of membrane
NbS00017630g0002	3234.84	861.971	5607.71	6.50568	2.7017	0.00354338	0.213628	Up	22.3088	129.496	PREDICTED: S-adenosylmethionine synthase 1 [Nicotiana tomentosiformis]	GO:0004478,GO:0005524,GO:0005737,GO:0006556,GO:0006730,GO:0046872	methionine adenosyltransferase activity|ATP binding|cytoplasm|S-adenosylmethionine biosynthetic process|one-carbon metabolic process|metal ion binding	ko01230,ko00270	Biosynthesis of amino acids|Cysteine and methionine metabolism
NbS00017649g0008	277.648	89.9448	465.352	5.17375	2.37121	0.00182422	0.137878	Up	0.879396	3.79566	PREDICTED: putative ABC transporter C family member 15 isoform X1 [Nicotiana sylvestris]	GO:0000325,GO:0005524,GO:0005773,GO:0005774,GO:0008559,GO:0009506,GO:0010290,GO:0015431,GO:0016021,GO:0042626,GO:0048046	plant-type vacuole|ATP binding|vacuole|vacuolar membrane|xenobiotic transmembrane transporting ATPase activity|plasmodesma|chlorophyll catabolite transmembrane transporter activity|glutathione S-conjugate-exporting ATPase activity|integral component of membrane|ATPase activity, coupled to transmembrane movement of substances|apoplast
NbS00017690g0011	95.6677	5.62155	185.714	33.0361	5.04597	1.38e-06	0.000640051	Up	0.0452366	0.91254	unnamed protein product, partial [Vitis vinifera]	GO:0005524,GO:0016021,GO:0016887	ATP binding|integral component of membrane|ATPase activity
NbS00017717g0013	278.646	129.296	427.996	3.31021	1.72692	0.0200357	0.598016	Up	4.13561	14.4036	PREDICTED: arogenate dehydrogenase 1, chloroplastic-like isoform X2 [Nicotiana sylvestris]	GO:0004665,GO:0006571,GO:0008977,GO:0009507,GO:0033730	prephenate dehydrogenase (NADP+) activity|tyrosine biosynthetic process|prephenate dehydrogenase (NAD+) activity|chloroplast|arogenate dehydrogenase (NADP+) activity	ko01230,ko00400	Biosynthesis of amino acids|Phenylalanine, tyrosine and tryptophan biosynthesis
NbS00017741g0006	23.4159	0.936925	45.8948	48.9845	5.61425	0.000460973	0.0534349	Up	0.021049	0.669989	PREDICTED: uncharacterized protein LOC104232581 [Nicotiana sylvestris]
NbS00017744g0002	15.749	3.7477	27.7504	7.40464	2.88843	0.0392083	0.842588	Up	0	0	PREDICTED: 3-hydroxy-3-methylglutaryl-coenzyme A reductase-like [Nicotiana tabacum]	GO:0004420,GO:0005789,GO:0008299,GO:0015936,GO:0016021,GO:0050661	hydroxymethylglutaryl-CoA reductase (NADPH) activity|endoplasmic reticulum membrane|isoprenoid biosynthetic process|coenzyme A metabolic process|integral component of membrane|NADP binding	ko00900,ko04152	Terpenoid backbone biosynthesis|AMPK signaling pathway
NbS00017757g0005	527.419	59.0263	995.811	16.8706	4.07644	5.2e-07	0.000271413	Up	2.62093	37.2213	PREDICTED: bidirectional sugar transporter SWEET1-like [Nicotiana sylvestris]	GO:0005783,GO:0005789,GO:0005886,GO:0005887,GO:0051119,GO:0051260	endoplasmic reticulum|endoplasmic reticulum membrane|plasma membrane|integral component of plasma membrane|sugar transmembrane transporter activity|protein homooligomerization
NbS00017772g0005	9.5407	0.936925	18.1445	19.366	4.27545	0.0261459	0.688969	Up	0	0	hypothetical protein TSUD_172190 [Trifolium subterraneum]	GO:0000987,GO:0003677,GO:0003700,GO:0005634,GO:0006351,GO:0009653,GO:0043565	proximal promoter sequence-specific DNA binding|DNA binding|DNA binding transcription factor activity|nucleus|transcription, DNA-templated|anatomical structure morphogenesis|sequence-specific DNA binding
NbS00017780g0002	471.36	44.0355	898.685	20.4082	4.35108	1.32e-07	8.5e-05	Up	3.29358	109.281	PREDICTED: uncharacterized protein LOC104210762 [Nicotiana sylvestris]
NbS00017839g0004	267.528	143.349	391.707	2.73253	1.45024	0.0495858	0.937136	Up	2.59117	6.71356	PREDICTED: probable sulfate transporter 3.5 isoform X1 [Nicotiana tabacum]	GO:0005887,GO:0008271,GO:0015116,GO:0015293	integral component of plasma membrane|secondary active sulfate transmembrane transporter activity|sulfate transmembrane transporter activity|symporter activity
NbS00017895g0003	651.561	100.251	1202.87	11.9986	3.58479	6.59e-06	0.00226992	Up	1.19951	10.0005	PREDICTED: phosphatidylinositol/phosphatidylcholine transfer protein SFH9 [Nicotiana tomentosiformis]	GO:0000139,GO:0005886,GO:0015031	Golgi membrane|plasma membrane|protein transport
NbS00017917g0001	94.3879	39.3508	149.425	3.79725	1.92496	0.0255555	0.678022	Up	1.26704	3.46924	avirulence-like protein 1 [Festuca arundinacea]	GO:0003677,GO:0003700,GO:0005634,GO:0006351,GO:0009409,GO:0009414,GO:0009631	DNA binding|DNA binding transcription factor activity|nucleus|transcription, DNA-templated|response to cold|response to water deprivation|cold acclimation
NbS00017997g0203	90.9662	27.1708	154.762	5.69588	2.50992	0.00482358	0.262673	Up	0.336723	1.66553	PREDICTED: uncharacterized protein LOC104092029 [Nicotiana tomentosiformis]
NbS00018068g0003	6814.32	1786.72	11841.9	6.62777	2.72852	0.0132955	0.469974	Up	33.6393	199.113	PREDICTED: ferredoxin--NADP reductase, root-type isozyme, chloroplastic [Nicotiana sylvestris]	GO:0004324,GO:0009507,GO:0015979	ferredoxin-NADP+ reductase activity|chloroplast|photosynthesis	ko00195	Photosynthesis
NbS00018111g0005	29.3513	0	58.7027	Inf	Inf	2.14e-05	0.00552211	Up	0	5.99747	PREDICTED: basic 7S globulin-like [Solanum tuberosum]	GO:0004190,GO:0006508,GO:0030163,GO:0042802,GO:0045735	aspartic-type endopeptidase activity|proteolysis|protein catabolic process|identical protein binding|nutrient reservoir activity
NbS00018143g0005	1206.23	342.914	2069.54	6.03514	2.59339	0.00110992	0.101161	Up	14.3312	74.9771	PREDICTED: histone H2A.6 [Nicotiana tomentosiformis]	GO:0000786,GO:0000790,GO:0003677,GO:0005618,GO:0005730,GO:0006342,GO:0046982	nucleosome|nuclear chromatin|DNA binding|cell wall|nucleolus|chromatin silencing|protein heterodimerization activity
NbS00018154g0001	796.164	253.907	1338.42	5.27131	2.39816	0.00164435	0.129991	Up	9.37446	42.6914	PREDICTED: putative transcription factor bHLH041 isoform X1 [Nicotiana sylvestris]	GO:0003677,GO:0003700,GO:0005634,GO:0006351,GO:0006355,GO:0010200,GO:0046983	DNA binding|DNA binding transcription factor activity|nucleus|transcription, DNA-templated|regulation of transcription, DNA-templated|response to chitin|protein dimerization activity
NbS00018171g0004	1177.78	490.949	1864.61	3.79798	1.92523	0.0128646	0.461408	Up	16.6289	55.7738	PREDICTED: cytochrome P450 98A2-like [Nicotiana tabacum]	GO:0005506,GO:0009809,GO:0016020,GO:0016021,GO:0016709,GO:0020037	iron ion binding|lignin biosynthetic process|membrane|integral component of membrane|oxidoreductase activity, acting on paired donors, with incorporation or reduction of molecular oxygen, NAD(P)H as one donor, and incorporation of one atom of oxygen|heme binding	ko00940,ko00945,ko00941	Phenylpropanoid biosynthesis|Stilbenoid, diarylheptanoid and gingerol biosynthesis|Flavonoid biosynthesis
NbS00018172g0004	20.8128	0	41.6255	Inf	Inf	0.000173072	0.0262049	Up	0	5.14201	PREDICTED: uncharacterized protein LOC104111335 isoform X1 [Nicotiana tomentosiformis]
NbS00018392g0001	162.146	70.2694	254.023	3.61498	1.85399	0.0186467	0.57477	Up	2.87522	8.58158	PREDICTED: aspartic proteinase nepenthesin-2-like [Nicotiana sylvestris]	GO:0004190,GO:0006508,GO:0009505,GO:0016020,GO:0030163,GO:0080167	aspartic-type endopeptidase activity|proteolysis|plant-type cell wall|membrane|protein catabolic process|response to karrikin
NbS00018410g0006	762.266	81.5125	1443.02	17.703	4.14593	4.85e-07	0.000259396	Up	5.08924	81.0947	PREDICTED: expansin-like B1 [Nicotiana sylvestris]
NbS00018443g0008	380.391	139.602	621.181	4.44966	2.1537	0.00378529	0.223857	Up	5.09293	17.5735	PREDICTED: uncharacterized protein LOC107804162 [Nicotiana tabacum]
NbS00018449g0011	113.824	13.1169	214.532	16.3553	4.03169	1.63e-05	0.00451022	Up	0.880113	13.9121	PREDICTED: E3 ubiquitin-protein ligase RHA2A-like [Nicotiana tabacum]	GO:0004842,GO:0005634,GO:0005737,GO:0009651,GO:0009738,GO:0009789,GO:0016567,GO:0043161,GO:0046872,GO:0047484,GO:0061630	ubiquitin-protein transferase activity|nucleus|cytoplasm|response to salt stress|abscisic acid-activated signaling pathway|positive regulation of abscisic acid-activated signaling pathway|protein ubiquitination|proteasome-mediated ubiquitin-dependent protein catabolic process|metal ion binding|regulation of response to osmotic stress|ubiquitin protein ligase activity
NbS00018472g0003	1135.06	15.9277	2254.18	141.526	7.14492	7.55e-13	3.51e-09	Up	0.317013	39.6447	PREDICTED: uncharacterized protein LOC104240797 isoform X1 [Nicotiana sylvestris]	GO:0009506	plasmodesma
NbS00018482g0007	121.967	57.1524	186.781	3.26813	1.70846	0.0368463	0.814809	Up	8.52359	16.5583	PREDICTED: cytochrome P450 CYP72A219-like [Nicotiana tomentosiformis]	GO:0004497,GO:0005506,GO:0016021,GO:0016705,GO:0020037	monooxygenase activity|iron ion binding|integral component of membrane|oxidoreductase activity, acting on paired donors, with incorporation or reduction of molecular oxygen|heme binding
NbS00018534g0009	5.33661	0	10.6732	Inf	Inf	0.0422367	0.872184	Up	0	0.620156	PREDICTED: paired amphipathic helix protein Sin3-like 3 [Nicotiana sylvestris]	GO:0000118,GO:0000122,GO:0000785,GO:0001106,GO:0005829,GO:0006351,GO:0016575	histone deacetylase complex|negative regulation of transcription from RNA polymerase II promoter|chromatin|RNA polymerase II transcription corepressor activity|cytosol|transcription, DNA-templated|histone deacetylation	ko04139	Regulation of mitophagy - yeast
NbS00018564g0007	488.785	177.079	800.491	4.52054	2.17649	0.0033909	0.208491	Up	14.7484	65.636	PREDICTED: uncharacterized protein LOC104244511 [Nicotiana sylvestris]
NbS00018600g0002	5.87027	0	11.7405	Inf	Inf	0.032568	0.76637	Up	0	0
NbS00018613g0003	86.1512	19.6754	152.627	7.75724	2.95554	0.00133816	0.114763	Up	0.623684	2.9523	PREDICTED: cytochrome P450 94C1-like [Nicotiana sylvestris]	GO:0005506,GO:0005789,GO:0009611,GO:0016021,GO:0018685,GO:0020037,GO:0043231	iron ion binding|endoplasmic reticulum membrane|response to wounding|integral component of membrane|alkane 1-monooxygenase activity|heme binding|intracellular membrane-bounded organelle
NbS00018614g0009	264.005	109.62	418.39	3.81672	1.93233	0.0100273	0.403549	Up	3.95926	14.1512	PREDICTED: transcription factor DIVARICATA-like [Nicotiana sylvestris]	GO:0003677,GO:0005634,GO:0006351,GO:0006355,GO:0009908,GO:0048262	DNA binding|nucleus|transcription, DNA-templated|regulation of transcription, DNA-templated|flower development|determination of dorsal/ventral asymmetry
NbS00018631g0002	147.778	54.3416	241.215	4.43886	2.15019	0.00774968	0.347783	Up	3.31101	11.3648	PREDICTED: zeatin O-glucosyltransferase-like [Nicotiana sylvestris]	GO:0006486,GO:0009690,GO:0016758,GO:0050404	protein glycosylation|cytokinin metabolic process|transferase activity, transferring hexosyl groups|zeatin O-beta-D-xylosyltransferase activity	ko00908	Zeatin biosynthesis
NbS00018718g0010	14.9425	0	29.885	Inf	Inf	0.000968981	0.0913613	Up	0	0.652442	PREDICTED: non-specific lipid-transfer protein-like protein At2g13820 [Nicotiana sylvestris]	GO:0005576,GO:0005886,GO:0006869,GO:0008289,GO:0046658	extracellular region|plasma membrane|lipid transport|lipid binding|anchored component of plasma membrane
NbS00018757g0002	29.233	9.36925	49.0968	5.24021	2.38962	0.0349436	0.79579	Up	1.20231	3.90786	PREDICTED: uncharacterized protein LOC104108228 [Nicotiana tomentosiformis]
NbS00018791g0007	5.87027	0	11.7405	Inf	Inf	0.032568	0.76637	Up	0	0.249512	PREDICTED: ferric reduction oxidase 2-like [Nicotiana tomentosiformis]	GO:0000293,GO:0005886,GO:0006811,GO:0009617,GO:0015688,GO:0016021,GO:0046872,GO:0055072	ferric-chelate reductase activity|plasma membrane|ion transport|response to bacterium|iron chelate transport|integral component of membrane|metal ion binding|iron ion homeostasis
NbS00018794g0010	141.244	56.2155	226.272	4.02509	2.00902	0.0129492	0.462334	Up	1.85772	5.62635	PREDICTED: uncharacterized protein C6C3.02c-like [Nicotiana sylvestris]
NbS00018864g0010	50.5794	9.36925	91.7897	9.79691	3.29233	0.0017359	0.132932	Up	0	0	PREDICTED: uncharacterized protein At1g04910-like isoform X3 [Nicotiana sylvestris]
NbS00018872g0004	960.942	301.69	1620.19	5.3704	2.42503	0.00170744	0.132178	Up	7.968	35.9978	PREDICTED: probable glucan 1,3-beta-glucosidase A isoform X2 [Nicotiana tabacum]	GO:0000935,GO:0004338,GO:0005576,GO:0006073,GO:0009251,GO:0009986,GO:0046557,GO:0046872,GO:0070879,GO:1904541,GO:1990819	division septum|glucan exo-1,3-beta-glucosidase activity|extracellular region|cellular glucan metabolic process|glucan catabolic process|cell surface|glucan endo-1,6-beta-glucosidase activity|metal ion binding|fungal-type cell wall beta-glucan metabolic process|fungal-type cell wall disassembly involved in conjugation with cellular fusion|actin fusion focus
NbS00018885g0001	551.535	287.636	815.434	2.83495	1.50332	0.0389196	0.839494	Up	0.255899	0
NbS00018906g0007	77.5233	5.62155	149.425	26.5808	4.73231	9.12e-06	0.00298569	Up	0.436558	3.31017
NbS00018909g0005	255.923	103.062	408.784	3.9664	1.98783	0.00835452	0.363105	Up	2.80392	10.909	calcineurin B-like protein 1 [Nicotiana sylvestris]	GO:0005509,GO:0005737,GO:0005886,GO:0006970,GO:0009409,GO:0009414,GO:0009651,GO:0009738,GO:0009860,GO:0019722,GO:0019900,GO:0090406	calcium ion binding|cytoplasm|plasma membrane|response to osmotic stress|response to cold|response to water deprivation|response to salt stress|abscisic acid-activated signaling pathway|pollen tube growth|calcium-mediated signaling|kinase binding|pollen tube	ko04010,ko04114,ko04020,ko04370,ko04022,ko04310	MAPK signaling pathway|Oocyte meiosis|Calcium signaling pathway|VEGF signaling pathway|cGMP-PKG signaling pathway|Wnt signaling pathway
NbS00018940g0018	58.0507	9.36925	106.732	11.3918	3.50992	0.000697222	0.0728291	Up	1.12018	0.900056	PREDICTED: uncharacterized protein LOC104245317 [Nicotiana sylvestris]
NbS00018954g0001	512.862	91.8186	933.906	10.1712	3.34642	1.88e-05	0.00497185	Up	2.53981	23.7962	PREDICTED: vetispiradiene synthase 3-like [Nicotiana tabacum]	GO:0000287,GO:0005737,GO:0016114,GO:0034003	magnesium ion binding|cytoplasm|terpenoid biosynthetic process|vetispiradiene synthase activity
NbS00019096g0002	3945.75	1574.03	6317.48	4.01356	2.00488	0.0328819	0.770776	Up	12.4335	51.9394	PREDICTED: MACPF domain-containing protein CAD1-like isoform X2 [Nicotiana tabacum]	GO:0006955,GO:0008219,GO:0009626,GO:0010337	immune response|cell death|plant-type hypersensitive response|regulation of salicylic acid metabolic process
NbS00019139g0003	129.948	42.1616	217.734	5.16426	2.36856	0.00438226	0.246611	Up	2.58692	11.6041	PREDICTED: uncharacterized protein LOC104248530 [Nicotiana sylvestris]
NbS00019156g0013	64.2059	20.6123	107.799	5.22985	2.38677	0.0117624	0.437403	Up	0.692832	2.84918	PREDICTED: two-component response regulator ARR18-like [Nicotiana sylvestris]	GO:0003677,GO:0003700,GO:0005634,GO:0006351,GO:0006355	DNA binding|DNA binding transcription factor activity|nucleus|transcription, DNA-templated|regulation of transcription, DNA-templated
NbS00019166g0002	231.659	114.305	349.014	3.05336	1.6104	0.0319174	0.764176	Up	2.72754	7.12412	PREDICTED: uncharacterized protein LOC104237044 [Nicotiana sylvestris]	GO:0004620,GO:0005739,GO:0009395,GO:0016021,GO:0030336,GO:0032281,GO:0046464,GO:0046889,GO:0047372,GO:0060292,GO:2000124	phospholipase activity|mitochondrion|phospholipid catabolic process|integral component of membrane|negative regulation of cell migration|AMPA glutamate receptor complex|acylglycerol catabolic process|positive regulation of lipid biosynthetic process|acylglycerol lipase activity|long term synaptic depression|regulation of endocannabinoid signaling pathway
NbS00019214g0001	1277.93	631.487	1924.38	3.04738	1.60757	0.0376517	0.825177	Up	8.34827	22.8211	PREDICTED: phosphatidylinositol 4-kinase gamma 7-like isoform X1 [Nicotiana tabacum]	GO:0004430,GO:0005524,GO:0046777,GO:0046854	1-phosphatidylinositol 4-kinase activity|ATP binding|protein autophosphorylation|phosphatidylinositol phosphorylation
NbS00019278g0001	470.203	237.042	703.365	2.96726	1.56913	0.031112	0.754806	Up	5.11053	11.0654	PREDICTED: lipoxygenase homology domain-containing protein 1-like [Nicotiana sylvestris]	GO:0005773,GO:0005774,GO:0005783,GO:0005886,GO:0009409,GO:0009414,GO:0009507,GO:0009535,GO:0009579,GO:0009651,GO:0010287,GO:0040008	vacuole|vacuolar membrane|endoplasmic reticulum|plasma membrane|response to cold|response to water deprivation|chloroplast|chloroplast thylakoid membrane|thylakoid|response to salt stress|plastoglobule|regulation of growth
NbS00019278g0002	535.721	284.825	786.616	2.76175	1.46558	0.0437595	0.886693	Up	17.6375	39.2753	PREDICTED: lipoxygenase homology domain-containing protein 1-like [Nicotiana tabacum]	GO:0005773,GO:0005774,GO:0005783,GO:0005886,GO:0009409,GO:0009414,GO:0009507,GO:0009535,GO:0009579,GO:0009651,GO:0010287,GO:0040008	vacuole|vacuolar membrane|endoplasmic reticulum|plasma membrane|response to cold|response to water deprivation|chloroplast|chloroplast thylakoid membrane|thylakoid|response to salt stress|plastoglobule|regulation of growth
NbS00019289g0002	17.9489	2.81077	33.087	11.7715	3.55722	0.01211	0.445694	Up	0.039629	0.26135	PREDICTED: rho guanine nucleotide exchange factor 8-like [Nicotiana sylvestris]	GO:0005085,GO:0005089,GO:0005886,GO:0042802	guanyl-nucleotide exchange factor activity|Rho guanyl-nucleotide exchange factor activity|plasma membrane|identical protein binding
NbS00019329g0001	11.1417	0.936925	21.3464	22.7835	4.50992	0.0149063	0.503552	Up	0.0824062	0.59337	PREDICTED: uncharacterized protein LOC107773354 [Nicotiana tabacum]
NbS00019418g0013	95.3249	41.2247	149.425	3.62465	1.85784	0.0304424	0.747124	Up	0.560711	2.4075	PREDICTED: protein ODORANT1-like [Nicotiana tomentosiformis]
NbS00019477g0101	3874.32	46.8462	7701.79	164.406	7.36112	6.61e-10	9.04e-07	Up	1.0068	160.43	PREDICTED: high affinity nitrate transporter 2.4-like [Nicotiana sylvestris]	GO:0005886,GO:0009705,GO:0010167,GO:0015112,GO:0015706,GO:0016020,GO:0016021,GO:0042128,GO:0048527,GO:0071249	plasma membrane|plant-type vacuole membrane|response to nitrate|nitrate transmembrane transporter activity|nitrate transport|membrane|integral component of membrane|nitrate assimilation|lateral root development|cellular response to nitrate	ko00910	Nitrogen metabolism
NbS00019516g0001	871.038	312.933	1429.14	4.56693	2.19123	0.00395805	0.229977	Up	21.9496	95.8538	PREDICTED: uncharacterized protein LOC104222828 isoform X1 [Nicotiana sylvestris]	GO:0005618,GO:0005737,GO:0030001,GO:0046914,GO:0046916	cell wall|cytoplasm|metal ion transport|transition metal ion binding|cellular transition metal ion homeostasis
NbS00019551g0013	794.621	414.121	1175.12	2.83763	1.50469	0.0418222	0.870174	Up	8.66848	23.1882	PREDICTED: 2-hydroxyisoflavanone dehydratase-like [Nicotiana sylvestris]	GO:0009717,GO:0009813,GO:0033987,GO:0046287,GO:0052689	isoflavonoid biosynthetic process|flavonoid biosynthetic process|2-hydroxyisoflavanone dehydratase activity|isoflavonoid metabolic process|carboxylic ester hydrolase activity
NbS00019567g0013	427.602	128.359	726.846	5.66262	2.50147	0.00088949	0.0864982	Up	3.48818	16.2085	PREDICTED: deSI-like protein At4g17486 isoform X2 [Nicotiana tomentosiformis]	GO:0008233	peptidase activity
NbS00019590g0001	11.2069	0	22.4138	Inf	Inf	0.00349286	0.212357	Up	0	0.796504	PREDICTED: uncharacterized protein LOC107781618 [Nicotiana tabacum]
NbS00019641g0010	326.011	131.169	520.853	3.97084	1.98944	0.00741903	0.338426	Up	2.90007	10.5072	PREDICTED: vegetative cell wall protein gp1-like [Nicotiana tomentosiformis]
NbS00019664g0015	15.3458	1.87385	28.8177	15.3789	3.94288	0.0109038	0.419571	Up	0	0.387602	PREDICTED: purple acid phosphatase 17-like [Nicotiana tabacum]	GO:0003993,GO:0004601,GO:0005576,GO:0009986,GO:0016791,GO:0030643,GO:0042542,GO:0046872	acid phosphatase activity|peroxidase activity|extracellular region|cell surface|phosphatase activity|cellular phosphate ion homeostasis|response to hydrogen peroxide|metal ion binding	ko04142	Lysosome
NbS00019673g0006	465.495	212.682	718.307	3.37738	1.7559	0.0164488	0.538065	Up	2.92721	9.37605	regulator of gene silencing [Nicotiana benthamiana]	GO:0005509,GO:0005634,GO:0005737,GO:0010193	calcium ion binding|nucleus|cytoplasm|response to ozone
NbS00019684g0002	999.769	510.624	1488.91	2.91587	1.54393	0.040334	0.858748	Up	19.8246	55.6826	PREDICTED: E3 ubiquitin-protein ligase RMA1H1-like [Nicotiana tabacum]	GO:0004842,GO:0005789,GO:0006970,GO:0009409,GO:0009414,GO:0009611,GO:0009723,GO:0016021,GO:0016567,GO:0043161,GO:0046872	ubiquitin-protein transferase activity|endoplasmic reticulum membrane|response to osmotic stress|response to cold|response to water deprivation|response to wounding|response to ethylene|integral component of membrane|protein ubiquitination|proteasome-mediated ubiquitin-dependent protein catabolic process|metal ion binding	ko04141	Protein processing in endoplasmic reticulum
NbS00019749g0001	229.798	118.053	341.543	2.89314	1.53264	0.0408605	0.862989	Up	3.09286	7.06256	PREDICTED: MLO-like protein 3 [Nicotiana tomentosiformis]	GO:0005516,GO:0005886,GO:0006952,GO:0009607,GO:0016021	calmodulin binding|plasma membrane|defense response|response to biotic stimulus|integral component of membrane
NbS00019774g0007	393.646	209.871	577.421	2.75131	1.46012	0.0445213	0.895924	Up	8.44576	20.5096	PREDICTED: probable strigolactone esterase DAD2 [Nicotiana sylvestris]	GO:0010223,GO:0016788,GO:1901601	secondary shoot formation|hydrolase activity, acting on ester bonds|strigolactone biosynthetic process
NbS00019778g0004	769.846	356.031	1183.66	3.32459	1.73318	0.0196246	0.593887	Up	8.72376	28.8662	PREDICTED: peroxidase 12-like [Nicotiana sylvestris]	GO:0004601,GO:0005576,GO:0005618,GO:0005773,GO:0006979,GO:0009505,GO:0009506,GO:0009664,GO:0016020,GO:0020037,GO:0042744,GO:0046872	peroxidase activity|extracellular region|cell wall|vacuole|response to oxidative stress|plant-type cell wall|plasmodesma|plant-type cell wall organization|membrane|heme binding|hydrogen peroxide catabolic process|metal ion binding	ko00940	Phenylpropanoid biosynthesis
NbS00019884g0016	361.073	156.466	565.68	3.61535	1.85413	0.0118655	0.440111	Up	3.06021	9.17338	PREDICTED: putative receptor protein kinase ZmPK1 [Nicotiana tabacum]	GO:0004674,GO:0005524,GO:0016021,GO:0048544	protein serine/threonine kinase activity|ATP binding|integral component of membrane|recognition of pollen
NbS00019895g0012	136.69	44.9724	228.407	5.07882	2.34449	0.004429	0.248639	Up	0.721947	6.33903	PREDICTED: probable glutathione S-transferase parC [Nicotiana tabacum]	GO:0004364,GO:0009734	glutathione transferase activity|auxin-activated signaling pathway	ko00982,ko00480,ko00980	Drug metabolism - cytochrome P450|Glutathione metabolism|Metabolism of xenobiotics by cytochrome P450
NbS00019967g0009	9.07223	0	18.1445	Inf	Inf	0.00796782	0.354081	Up	0	0.725069	MYB8 [Nicotiana attenuata]	GO:0000981,GO:0001135,GO:0003700,GO:0005634,GO:0006351,GO:0006357,GO:0007275,GO:0009651,GO:0009739,GO:0009751,GO:0009753,GO:0009909,GO:0030154,GO:0043565,GO:0044212	RNA polymerase II transcription factor activity, sequence-specific DNA binding|transcription factor activity, RNA polymerase II transcription factor recruiting|DNA binding transcription factor activity|nucleus|transcription, DNA-templated|regulation of transcription from RNA polymerase II promoter|multicellular organism development|response to salt stress|response to gibberellin|response to salic…
NbS00020053g0006	346.042	142.413	549.671	3.85971	1.94849	0.00848631	0.366948	Up	4.24342	14.4827	PREDICTED: U-box domain-containing protein 7 [Nicotiana tomentosiformis]	GO:0004842,GO:0016567,GO:0070696	ubiquitin-protein transferase activity|protein ubiquitination|transmembrane receptor protein serine/threonine kinase binding
NbS00020056g0005	472.831	252.97	692.692	2.73824	1.45325	0.0452038	0.896764	Up	3.67727	8.57582	PREDICTED: 3-isopropylmalate dehydratase large subunit-like [Nicotiana tabacum]	GO:0003861,GO:0009098,GO:0009507,GO:0009536,GO:0009570,GO:0019761,GO:0046686,GO:0046872,GO:0050486,GO:0051539	3-isopropylmalate dehydratase activity|leucine biosynthetic process|chloroplast|plastid|chloroplast stroma|glucosinolate biosynthetic process|response to cadmium ion|metal ion binding|intramolecular transferase activity, transferring hydroxy groups|4 iron, 4 sulfur cluster binding	ko01230,ko00660,ko01210,ko00290	Biosynthesis of amino acids|C5-Branched dibasic acid metabolism|2-Oxocarboxylic acid metabolism|Valine, leucine and isoleucine biosynthesis
NbS00020065g0004	822.388	383.202	1261.57	3.29219	1.71905	0.0211186	0.613209	Up	15.1677	46.4045	PREDICTED: uncharacterized protein LOC104095569 [Nicotiana tomentosiformis]
NbS00020148g0004	13.1459	2.81077	23.4811	8.35395	3.06246	0.0425543	0.873311	Up	0	2.083	PREDICTED: uncharacterized protein LOC107801181 [Nicotiana tabacum]
NbS00020149g0019	652.551	300.753	1004.35	3.33945	1.73961	0.0182275	0.565222	Up	6.53629	18.6164	PREDICTED: ammonium transporter 3 member 1-like [Nicotiana sylvestris]	GO:0008519,GO:0016021	ammonium transmembrane transporter activity|integral component of membrane
NbS00020203g0002	18.5477	1.87385	35.2216	18.7964	4.23238	0.00464246	0.254776	Up	0.0629916	0.599484	PREDICTED: probable WRKY transcription factor 33 isoform X2 [Nicotiana tomentosiformis]	GO:0003700,GO:0005634,GO:0006351,GO:0009611,GO:0009961,GO:0043565,GO:0045893	DNA binding transcription factor activity|nucleus|transcription, DNA-templated|response to wounding|response to 1-aminocyclopropane-1-carboxylic acid|sequence-specific DNA binding|positive regulation of transcription, DNA-templated
NbS00020264g0001	136.636	53.4047	219.868	4.11702	2.0416	0.0120869	0.445547	Up	1.10724	2.93232	PREDICTED: sulfate transporter 1.3-like [Nicotiana tabacum]	GO:0005887,GO:0008271,GO:0015116,GO:0015293	integral component of plasma membrane|secondary active sulfate transmembrane transporter activity|sulfate transmembrane transporter activity|symporter activity
NbS00020341g0002	426.745	10.3062	843.184	81.8135	6.35427	1.12e-11	2.46e-08	Up	0.272895	21.227	PREDICTED: dehydration-responsive element-binding protein 2C-like [Nicotiana tabacum]	GO:0000302,GO:0003700,GO:0005634,GO:0006351,GO:0009723,GO:0009873,GO:0035865,GO:0043565,GO:0048528	response to reactive oxygen species|DNA binding transcription factor activity|nucleus|transcription, DNA-templated|response to ethylene|ethylene-activated signaling pathway|cellular response to potassium ion|sequence-specific DNA binding|post-embryonic root development
NbS00020377g0001	25.5626	8.43232	42.6929	5.063	2.33999	0.0456516	0.898466	Up	0.486976	0.241628	PREDICTED: flowering-promoting factor 1-like protein 3 [Nicotiana tomentosiformis]
NbS00020419g0111	1542.41	289.51	2795.32	9.65534	3.27133	0.000104665	0.0180606	Up	8.72312	75.1717	PREDICTED: 1-aminocyclopropane-1-carboxylate synthase-like [Nicotiana tabacum]	GO:0009693,GO:0009835,GO:0016847,GO:0030170	ethylene biosynthetic process|fruit ripening|1-aminocyclopropane-1-carboxylate synthase activity|pyridoxal phosphate binding	ko00270	Cysteine and methionine metabolism
NbS00020461g0003	13.2111	1.87385	24.5484	13.1005	3.71155	0.0201101	0.598833	Up	0.0865439	0.90798	PREDICTED: exocyst complex component EXO70A1-like [Nicotiana tabacum]	GO:0000145,GO:0002237,GO:0005634,GO:0005829,GO:0006887,GO:0006952,GO:0009617,GO:0009620,GO:0012505,GO:0016020,GO:0031982,GO:0045335,GO:1900426	exocyst|response to molecule of bacterial origin|nucleus|cytosol|exocytosis|defense response|response to bacterium|response to fungus|endomembrane system|membrane|vesicle|phagocytic vesicle|positive regulation of defense response to bacterium
NbS00020486g0001	152.854	58.0893	247.619	4.26272	2.09177	0.00907436	0.382762	Up	9.2352	29.1052
NbS00020489g0002	129.764	52.4678	207.06	3.94643	1.98055	0.0154895	0.51687	Up	1.1756	4.03127	PREDICTED: uncharacterized protein LOC104215244 [Nicotiana sylvestris]
NbS00020529g0007	89.4063	11.2431	167.569	14.9042	3.89765	6e-05	0.0120268	Up	0.55488	8.29225	PREDICTED: myb-related protein Myb4-like [Nicotiana sylvestris]	GO:0000981,GO:0001135,GO:0003700,GO:0005634,GO:0006351,GO:0006357,GO:0009409,GO:0009651,GO:0009723,GO:0009733,GO:0009751,GO:0009753,GO:0030154,GO:0043565,GO:0044212,GO:0045893,GO:0050826	RNA polymerase II transcription factor activity, sequence-specific DNA binding|transcription factor activity, RNA polymerase II transcription factor recruiting|DNA binding transcription factor activity|nucleus|transcription, DNA-templated|regulation of transcription from RNA polymerase II promoter|response to cold|response to salt stress|response to ethylene|response to auxin|response to salicyli…
NbS00020531g0013	400.987	4.68462	797.289	170.193	7.41103	2.61e-13	2.18e-09	Up	0.286577	51.5854	PREDICTED: uncharacterized protein LOC107808197 [Nicotiana tabacum]
NbS00020571g0001	184.21	59.9632	308.456	5.14409	2.36292	0.0028106	0.184527	Up	5.58694	23.1486	PREDICTED: uncharacterized protein LOC104114726 [Nicotiana tomentosiformis]
NbS00020614g0004	138.457	65.5847	211.33	3.22224	1.68806	0.0352459	0.798002	Up	2.74889	11.0045	PREDICTED: auxin-responsive protein SAUR32-like [Nicotiana tabacum]	GO:0005634,GO:0005737,GO:0007275,GO:0009734,GO:0040008,GO:1900140	nucleus|cytoplasm|multicellular organism development|auxin-activated signaling pathway|regulation of growth|regulation of seedling development	ko04075	Plant hormone signal transduction
NbS00020617g0016	564.442	224.862	904.021	4.02034	2.00732	0.0066693	0.319253	Up	6.72419	25.7232	hypothetical protein [Nicotiana benthamiana]
NbS00020683g0003	991.559	383.202	1599.91	4.17512	2.06182	0.00701868	0.328847	Up	25.3202	95.555	PREDICTED: uncharacterized protein LOC104225020 [Nicotiana sylvestris]
NbS00020704g0012	568.462	236.105	900.819	3.81533	1.93181	0.00886502	0.377702	Up	8.0874	26.6007	PREDICTED: zinc transporter 2 [Nicotiana sylvestris]	GO:0005385,GO:0005886,GO:0006829,GO:0016020,GO:0016021,GO:0071577	zinc ion transmembrane transporter activity|plasma membrane|zinc II ion transport|membrane|integral component of membrane|zinc II ion transmembrane transport
NbS00020731g0002	126.478	0	252.955	Inf	Inf	4.42e-11	7.34e-08	Up	0	14.6492	PREDICTED: zinc finger protein 1-like [Nicotiana sylvestris]	GO:0003676,GO:0003700,GO:0005634,GO:0009640,GO:0009738,GO:0009788,GO:0046872	nucleic acid binding|DNA binding transcription factor activity|nucleus|photomorphogenesis|abscisic acid-activated signaling pathway|negative regulation of abscisic acid-activated signaling pathway|metal ion binding
NbS00020745g0010	544.489	220.177	868.8	3.94591	1.98036	0.00733907	0.336567	Up	4.01089	13.115	PREDICTED: UDP-arabinose 4-epimerase 1-like [Nicotiana sylvestris]	GO:0003978,GO:0005794,GO:0006012,GO:0009832,GO:0016021,GO:0019567,GO:0032580,GO:0033358,GO:0045227,GO:0050373	UDP-glucose 4-epimerase activity|Golgi apparatus|galactose metabolic process|plant-type cell wall biogenesis|integral component of membrane|arabinose biosynthetic process|Golgi cisterna membrane|UDP-L-arabinose biosynthetic process|capsule polysaccharide biosynthetic process|UDP-arabinose 4-epimerase activity	ko00520	Amino sugar and nucleotide sugar metabolism
NbS00020788g0012	368.972	173.331	564.613	3.25743	1.70373	0.0200913	0.598833	Up	5.78068	16.4934	PREDICTED: serine/threonine-protein kinase At5g01020-like [Nicotiana sylvestris]
NbS00020802g0202	29.8198	0.936925	58.7027	62.6546	5.96935	0.000108834	0.018599	Up	0	0	PREDICTED: uncharacterized protein LOC104221442 [Nicotiana sylvestris]
NbS00020802g0220	759.008	5.62155	1512.39	269.035	8.07165	8.34e-15	3.13e-10	Up	0.198856	29.9351	high affinity nitrate transporter 2.4-like [Nicotiana tabacum]	GO:0005886,GO:0009705,GO:0015112,GO:0015706,GO:0016021,GO:0042128,GO:0071249	plasma membrane|plant-type vacuole membrane|nitrate transmembrane transporter activity|nitrate transport|integral component of membrane|nitrate assimilation|cellular response to nitrate	ko00910	Nitrogen metabolism
NbS00020802g0221	266.973	5.62155	528.324	93.982	6.55431	3.02e-11	5.62e-08	Up	0.603696	88.1358	PREDICTED: high affinity nitrate transporter 2.4-like [Nicotiana sylvestris]	GO:0005886,GO:0009705,GO:0010167,GO:0015112,GO:0015706,GO:0016020,GO:0016021,GO:0042128,GO:0048527,GO:0071249	plasma membrane|plant-type vacuole membrane|response to nitrate|nitrate transmembrane transporter activity|nitrate transport|membrane|integral component of membrane|nitrate assimilation|lateral root development|cellular response to nitrate	ko00910	Nitrogen metabolism
NbS00020851g0018	42.9126	12.18	73.6452	6.04639	2.59607	0.0129111	0.462334	Up	1.12931	8.44479	PREDICTED: uncharacterized protein LOC104218871 [Nicotiana sylvestris]
NbS00020851g0023	40.7007	5.62155	75.7798	13.4802	3.75277	0.00104179	0.0966576	Up	1.08095	11.9864	PREDICTED: uncharacterized protein LOC104218871 [Nicotiana sylvestris]
NbS00020946g0009	745.316	202.376	1288.26	6.36567	2.67031	0.00050153	0.0574202	Up	9.44082	45.7227	PREDICTED: uncharacterized protein LOC104228845 [Nicotiana sylvestris]	GO:0006206,GO:0008252	pyrimidine nucleobase metabolic process|nucleotidase activity
NbS00020972g0001	910.186	348.536	1471.84	4.22291	2.07824	0.00623803	0.308272	Up	9.23308	31.993	PREDICTED: probable receptor-like protein kinase At5g47070 [Nicotiana sylvestris]
NbS00020988g0001	511.245	122.737	899.752	7.33072	2.87396	0.000171895	0.0261118	Up	17.4426	89.7856	PREDICTED: uncharacterized protein LOC107808455 [Nicotiana tabacum]
NbS00021031g0006	529.899	107.746	952.051	8.83604	3.1434	4.97e-05	0.0107573	Up	1.06727	8.13401	PREDICTED: probable sulfate transporter 3.3 [Nicotiana tomentosiformis]	GO:0005887,GO:0008271,GO:0015116,GO:0015293	integral component of plasma membrane|secondary active sulfate transmembrane transporter activity|sulfate transmembrane transporter activity|symporter activity
NbS00021085g0001	546.394	284.825	807.962	2.8367	1.50421	0.0387711	0.838868	Up	14.8491	39.5743	PREDICTED: DNA ligase 1-like [Nicotiana tabacum]
NbS00021101g0011	22.5562	5.62155	39.4909	7.02491	2.81248	0.0241928	0.660622	Up	0.510429	0.516463	PREDICTED: EC protein homolog 2-like [Nicotiana sylvestris]	GO:0005634,GO:0005737,GO:0005886,GO:0006829,GO:0008270,GO:0016020	nucleus|cytoplasm|plasma membrane|zinc II ion transport|zinc ion binding|membrane
NbS00021109g0013	646.142	132.106	1160.18	8.78215	3.13457	5.63e-05	0.0117125	Up	2.02087	13.6091	PREDICTED: protein FAR1-RELATED SEQUENCE 4-like isoform X1 [Nicotiana tabacum]	GO:0003700,GO:0005634,GO:0008270,GO:0009585,GO:0010018,GO:0042753,GO:0045893	DNA binding transcription factor activity|nucleus|zinc ion binding|red, far-red light phototransduction|far-red light signaling pathway|positive regulation of circadian rhythm|positive regulation of transcription, DNA-templated
NbS00021118g0003	646.415	342.914	949.916	2.77013	1.46995	0.0442974	0.894085	Up	19.2894	65.2341	PREDICTED: diphosphomevalonate decarboxylase-like [Nicotiana tomentosiformis]	GO:0004163,GO:0005524,GO:0005777,GO:0005829,GO:0016126,GO:0019287,GO:0042802	diphosphomevalonate decarboxylase activity|ATP binding|peroxisome|cytosol|sterol biosynthetic process|isopentenyl diphosphate biosynthetic process, mevalonate pathway|identical protein binding	ko00900	Terpenoid backbone biosynthesis
NbS00021138g0001	92.4489	36.5401	148.358	4.06014	2.02153	0.0199496	0.596728	Up	2.07036	8.91728	PREDICTED: uncharacterized protein LOC104243143 [Nicotiana sylvestris]
NbS00021142g0006	4669.91	193.943	9145.88	47.1575	5.55941	1.06e-06	0.000514922	Up	2.94842	165.384	PREDICTED: uncharacterized protein LOC107797676 [Nicotiana tabacum]
NbS00021150g0004	1112.49	416.932	1808.04	4.33655	2.11655	0.00627972	0.308563	Up	57.2925	212.179	PREDICTED: GEM-like protein 5 [Nicotiana sylvestris]	GO:0009793,GO:0009845,GO:0010029,GO:0098755	embryo development ending in seed dormancy|seed germination|regulation of seed germination|maintenance of seed dormancy by absisic acid
NbS00021158g0002	209.572	109.62	309.523	2.8236	1.49753	0.0474819	0.916951	Up	4.95976	10.4452	PREDICTED: protein ALWAYS EARLY 3 isoform X2 [Nicotiana tomentosiformis]	GO:0003677,GO:0005634,GO:0006351,GO:0007049,GO:0017053	DNA binding|nucleus|transcription, DNA-templated|cell cycle|transcriptional repressor complex
NbS00021165g0010	83.4418	35.6031	131.281	3.68733	1.88258	0.0325423	0.76637	Up	0.684469	1.86241	PREDICTED: uncharacterized protein At1g04910-like isoform X1 [Nicotiana tabacum]
NbS00021172g0007	862.28	300.753	1423.81	4.73414	2.2431	0.00321706	0.201008	Up	8.52058	34.239	PREDICTED: uncharacterized protein At1g04910 [Nicotiana sylvestris]
NbS00021191g0003	34.0891	0.936925	67.2413	71.768	6.16527	4.55e-05	0.00998889	Up	0	1.44664	PREDICTED: zinc finger protein 5-like [Nicotiana sylvestris]
NbS00021192g0007	1131.33	353.221	1909.44	5.40579	2.43451	0.00192725	0.144636	Up	14.2999	65.0124	PREDICTED: GEM-like protein 4 [Nicotiana sylvestris]
NbS00021213g0002	243.267	31.8554	454.679	14.2732	3.83524	3.59e-06	0.0013802	Up	1.40722	17.3328	PREDICTED: UDP-glycosyltransferase 92A1-like isoform X1 [Nicotiana sylvestris]	GO:0008152,GO:0043231,GO:0080043,GO:0080044	metabolic process|intracellular membrane-bounded organelle|quercetin 3-O-glucosyltransferase activity|quercetin 7-O-glucosyltransferase activity
NbS00021236g0002	353.426	5.62155	701.23	124.74	6.96278	1.96e-12	6.52e-09	Up	0.66007	55.6479	PREDICTED: proline-rich receptor-like protein kinase PERK3 [Nicotiana sylvestris]
NbS00021239g0010	479.708	8.43232	950.983	112.778	6.81735	1.33e-12	4.75e-09	Up	0.0929787	11.1629	PREDICTED: cellulose synthase-like protein D3 [Nicotiana tomentosiformis]	GO:0005768,GO:0005794,GO:0005802,GO:0005886,GO:0009409,GO:0016760,GO:0030173,GO:0030244,GO:0048767,GO:0051753,GO:0071555,GO:0071669	endosome|Golgi apparatus|trans-Golgi network|plasma membrane|response to cold|cellulose synthase (UDP-forming) activity|integral component of Golgi membrane|cellulose biosynthetic process|root hair elongation|mannan synthase activity|cell wall organization|plant-type cell wall organization or biogenesis
NbS00021285g0001	40.0487	14.9908	65.1066	4.34311	2.11873	0.0406984	0.860685	Up	1.49498	5.35487	PREDICTED: uncharacterized protein LOC104108309 [Nicotiana tomentosiformis]
NbS00021329g0010	63.5419	22.4862	104.598	4.65163	2.21774	0.018538	0.572559	Up	0.701146	3.03874	PREDICTED: thaumatin-like protein 1b [Nicotiana sylvestris]	GO:0005576	extracellular region
NbS00021360g0003	89.2107	14.0539	164.368	11.6955	3.54789	0.000185176	0.0273973	Up	1.17424	11.3122	PREDICTED: EG45-like domain containing protein isoform X1 [Nicotiana tabacum]	GO:0005576	extracellular region
NbS00021384g0015	38.6433	12.18	65.1066	5.34536	2.41829	0.0224513	0.635412	Up	0.654065	3.27928	PREDICTED: transcription factor bHLH118-like [Nicotiana sylvestris]	GO:0000977,GO:0003700,GO:0006351,GO:0006355,GO:0006357,GO:0046983,GO:0090575	RNA polymerase II regulatory region sequence-specific DNA binding|DNA binding transcription factor activity|transcription, DNA-templated|regulation of transcription, DNA-templated|regulation of transcription from RNA polymerase II promoter|protein dimerization activity|RNA polymerase II transcription factor complex
NbS00021427g0024	37.1607	2.81077	71.5105	25.4416	4.66912	0.000232015	0.0321933	Up	0.12399	1.70079	PREDICTED: protein ESKIMO 1-like [Nicotiana sylvestris]	GO:0000139,GO:0005794,GO:0009409,GO:0016021,GO:0016413,GO:0045492,GO:0045893,GO:0050826,GO:1990538	Golgi membrane|Golgi apparatus|response to cold|integral component of membrane|O-acetyltransferase activity|xylan biosynthetic process|positive regulation of transcription, DNA-templated|response to freezing|xylan O-acetyltransferase activity
NbS00021629g0007	380.565	206.123	555.007	2.6926	1.429	0.0492308	0.934803	Up	11.3443	26.7686	PREDICTED: aquaporin NIP1-1-like [Nicotiana sylvestris]	GO:0005887,GO:0015250,GO:0034220	integral component of plasma membrane|water channel activity|ion transmembrane transport
NbS00021738g0002	41.7028	6.55847	76.8472	11.7172	3.55056	0.00152477	0.124781	Up	0.286956	2.32396	PREDICTED: glycerol-3-phosphate acyltransferase 5-like [Nicotiana sylvestris]	GO:0004366,GO:0010143,GO:0010345,GO:0016020,GO:0016021,GO:0016024,GO:0016311,GO:0016791,GO:0090447,GO:0102420	glycerol-3-phosphate O-acyltransferase activity|cutin biosynthetic process|suberin biosynthetic process|membrane|integral component of membrane|CDP-diacylglycerol biosynthetic process|dephosphorylation|phosphatase activity|glycerol-3-phosphate 2-O-acyltransferase activity|sn-1-glycerol-3-phosphate C16:0-DCA-CoA acyl transferase activity	ko00564,ko00561	Glycerophospholipid metabolism|Glycerolipid metabolism
NbS00021791g0015	39.1118	13.1169	65.1066	4.96355	2.31137	0.0278021	0.713847	Up	1.2762	5.85058	PREDICTED: CASP-like protein 1 [Nicotiana tomentosiformis]	GO:0005886,GO:0016021	plasma membrane|integral component of membrane
NbS00021892g0015	97.7324	44.9724	150.492	3.34633	1.74258	0.040621	0.860685	Up	0.428202	1.03183	PREDICTED: kinesin-like protein KIFC1 isoform X4 [Nicotiana sylvestris]	GO:0003777,GO:0005524,GO:0005871,GO:0005874,GO:0007018,GO:0008017,GO:0016887	microtubule motor activity|ATP binding|kinesin complex|microtubule|microtubule-based movement|microtubule binding|ATPase activity
NbS00021908g0006	140.164	48.7201	231.609	4.75387	2.2491	0.00592307	0.297912	Up	10.3248	70.1078	PREDICTED: zeatin O-glucosyltransferase-like [Nicotiana sylvestris]	GO:0006486,GO:0009690,GO:0016758,GO:0050404	protein glycosylation|cytokinin metabolic process|transferase activity, transferring hexosyl groups|zeatin O-beta-D-xylosyltransferase activity
NbS00021908g0013	359.75	121.8	597.7	4.90722	2.2949	0.0021848	0.156964	Up	4.75444	22.4971	PREDICTED: zeatin O-glucosyltransferase-like [Nicotiana tabacum]	GO:0006486,GO:0009690,GO:0016758,GO:0050404	protein glycosylation|cytokinin metabolic process|transferase activity, transferring hexosyl groups|zeatin O-beta-D-xylosyltransferase activity	ko00908	Zeatin biosynthesis
NbS00021967g0006	3227.85	1453.17	5002.54	3.4425	1.78346	0.0465985	0.905912	Up	8.91173	28.336	Secologanin synthase [Dorcoceras hygrometricum]	GO:0004497,GO:0005506,GO:0016021,GO:0016705,GO:0020037	monooxygenase activity|iron ion binding|integral component of membrane|oxidoreductase activity, acting on paired donors, with incorporation or reduction of molecular oxygen|heme binding
NbS00022041g0108	11.1417	0.936925	21.3464	22.7835	4.50992	0.0149063	0.503552	Up	0	0.475575	PREDICTED: F-box/kelch-repeat protein At3g06240-like [Nicotiana sylvestris]
NbS00022079g0002	9.60589	0	19.2118	Inf	Inf	0.00643555	0.311487	Up	0	0	PREDICTED: uncharacterized protein LOC104212671, partial [Nicotiana sylvestris]
NbS00022145g0004	82.7657	29.9816	135.55	4.5211	2.17667	0.01474	0.501581	Up	1.85272	7.1899	PREDICTED: putative nuclease HARBI1 [Nicotiana sylvestris]	GO:0004518,GO:0005634,GO:0046872	nuclease activity|nucleus|metal ion binding
NbS00022211g0003	1749.11	808.566	2689.65	3.32644	1.73398	0.0320195	0.764701	Up	39.1374	108.247	PREDICTED: E3 ubiquitin-protein ligase Hakai-like [Nicotiana sylvestris]
NbS00022324g0008	1610.89	601.506	2620.27	4.35619	2.12307	0.00873482	0.374558	Up	8.40084	31.8311	PREDICTED: NAC domain-containing protein 78-like isoform X1 [Nicotiana sylvestris]	GO:0003677,GO:0003700,GO:0005634,GO:0005737,GO:0006351,GO:0009644,GO:0009962,GO:0016021,GO:0045893	DNA binding|DNA binding transcription factor activity|nucleus|cytoplasm|transcription, DNA-templated|response to high light intensity|regulation of flavonoid biosynthetic process|integral component of membrane|positive regulation of transcription, DNA-templated
NbS00022326g0021	546.739	126.485	966.993	7.64513	2.93454	0.00013217	0.0217859	Up	2.05685	12.9209	PREDICTED: transcriptional adapter ADA2b [Nicotiana sylvestris]	GO:0003677,GO:0003682,GO:0003700,GO:0003713,GO:0005634,GO:0006338,GO:0006351,GO:0006357,GO:0008270,GO:0009631,GO:0009733,GO:0009735,GO:0016573,GO:0035066,GO:0042127	DNA binding|chromatin binding|DNA binding transcription factor activity|transcription coactivator activity|nucleus|chromatin remodeling|transcription, DNA-templated|regulation of transcription from RNA polymerase II promoter|zinc ion binding|cold acclimation|response to auxin|response to cytokinin|histone acetylation|positive regulation of histone acetylation|regulation of cell proliferation
NbS00022345g0006	129.687	45.9093	213.464	4.64969	2.21714	0.00727583	0.334854	Up	0.882401	2.61478	PREDICTED: protein NRT1/ PTR FAMILY 4.3-like [Nicotiana sylvestris]	GO:0005886,GO:0016021,GO:0022857	plasma membrane|integral component of membrane|transmembrane transporter activity
NbS00022363g0007	21.3464	0	42.6929	Inf	Inf	0.000149997	0.0235544	Up	0	0.222404	PREDICTED: IQ domain-containing protein IQM6-like [Nicotiana tabacum]	GO:0005634,GO:0005737	nucleus|cytoplasm
NbS00022376g0001	5.33661	0	10.6732	Inf	Inf	0.0422367	0.872184	Up	0	0.0604496	PREDICTED: putative Peroxidase 48 [Nicotiana sylvestris]	GO:0004601,GO:0005576,GO:0006979,GO:0009505,GO:0009506,GO:0009664,GO:0020037,GO:0042744,GO:0046872	peroxidase activity|extracellular region|response to oxidative stress|plant-type cell wall|plasmodesma|plant-type cell wall organization|heme binding|hydrogen peroxide catabolic process|metal ion binding	ko00940	Phenylpropanoid biosynthesis
NbS00022484g0002	357.594	191.133	524.055	2.74184	1.45514	0.0457213	0.898466	Up	5.52993	11.3725	PREDICTED: uncharacterized protein At1g66480-like [Nicotiana tomentosiformis]	GO:0005886	plasma membrane
NbS00022563g0007	21.216	1.87385	40.5582	21.6443	4.43592	0.00239503	0.165914	Up	0	0.932174	PREDICTED: B3 domain-containing protein REM10-like isoform X2 [Nicotiana tabacum]	GO:0003677,GO:0005634,GO:0006351,GO:0006355	DNA binding|nucleus|transcription, DNA-templated|regulation of transcription, DNA-templated
NbS00022596g0014	257.427	43.0985	471.756	10.946	3.45233	1.84e-05	0.00488743	Up	1.79577	17.7723	PREDICTED: SPX domain-containing protein 4 [Nicotiana sylvestris]	GO:0005783,GO:0016036	endoplasmic reticulum|cellular response to phosphate starvation
NbS00022598g0014	621.831	320.428	923.233	2.88125	1.52669	0.0367329	0.813073	Up	11.112	28.6621	PREDICTED: organic cation/carnitine transporter 7 [Nicotiana sylvestris]	GO:0005524,GO:0005886,GO:0016021,GO:0090416,GO:0090417,GO:2001142,GO:2001143	ATP binding|plasma membrane|integral component of membrane|nicotinate transmembrane transporter activity|N-methylnicotinate transmembrane transporter activity|nicotinate transport|N-methylnicotinate transport
NbS00022599g0003	10.1396	0	20.2791	Inf	Inf	0.00522456	0.275183	Up	0	1.54856	PREDICTED: oleosin 1-like [Nicotiana tomentosiformis]	GO:0005576,GO:0009845,GO:0010344,GO:0012511,GO:0016021,GO:0019915,GO:0019953,GO:0050826	extracellular region|seed germination|seed oilbody biogenesis|monolayer-surrounded lipid storage body|integral component of membrane|lipid storage|sexual reproduction|response to freezing
NbS00022615g0014	93.3375	8.43232	178.243	21.138	4.40177	1.05e-05	0.00328625	Up	0.216189	3.59803	PREDICTED: potassium transporter 25-like isoform X1 [Nicotiana tomentosiformis]	GO:0005886,GO:0015079,GO:0016021	plasma membrane|potassium ion transmembrane transporter activity|integral component of membrane
NbS00022716g0006	412.426	24.36	800.491	32.8608	5.0383	4.82e-09	5.46e-06	Up	0.353198	10.4057	PREDICTED: phosphoinositide phospholipase C 6-like [Nicotiana sylvestris]	GO:0004435,GO:0004871,GO:0005622,GO:0005886,GO:0016042,GO:0035556	phosphatidylinositol phospholipase C activity|signal transducer activity|intracellular|plasma membrane|lipid catabolic process|intracellular signal transduction	ko00562,ko04020,ko04070	Inositol phosphate metabolism|Calcium signaling pathway|Phosphatidylinositol signaling system
NbS00022740g0004	9997.54	1826.07	18169	9.94981	3.31467	0.00890763	0.378823	Up	47.6499	413.998	PREDICTED: premnaspirodiene oxygenase-like [Nicotiana tabacum]	GO:0004497,GO:0005506,GO:0016021,GO:0016705,GO:0020037	monooxygenase activity|iron ion binding|integral component of membrane|oxidoreductase activity, acting on paired donors, with incorporation or reduction of molecular oxygen|heme binding
NbS00022745g0014	37.9672	6.55847	69.3759	10.5781	3.403	0.0026797	0.17769	Up	0.149314	2.14416	PREDICTED: expansin-like B1 [Nicotiana sylvestris]
NbS00022757g0016	619.283	188.322	1050.24	5.57686	2.47945	0.00102682	0.095459	Up	4.58258	23.2041	PREDICTED: probable potassium transporter 17 isoform X1 [Nicotiana tabacum]	GO:0015079,GO:0016020,GO:0016021	potassium ion transmembrane transporter activity|membrane|integral component of membrane
NbS00022764g0015	443.694	96.5033	790.885	8.19543	3.03482	8.2e-05	0.0150626	Up	2.01792	14.4345	PREDICTED: IST1 homolog [Nicotiana tabacum]	GO:0000785,GO:0000910,GO:0005635,GO:0005793,GO:0005813,GO:0005829,GO:0008104,GO:0009838,GO:0015031,GO:0019076,GO:0019904,GO:0030496,GO:0031410,GO:0032403,GO:0042802,GO:0043231,GO:0045184,GO:0045296,GO:0045862,GO:0046745,GO:0048672,GO:0051301,GO:0070062,GO:0090541,GO:0090543	chromatin|cytokinesis|nuclear envelope|endoplasmic reticulum-Golgi intermediate compartment|centrosome|cytosol|protein localization|abscission|protein transport|viral release from host cell|protein domain specific binding|midbody|cytoplasmic vesicle|protein complex binding|identical protein binding|intracellular membrane-bounded organelle|establishment of protein localization|cadherin binding|pos…	ko04144	Endocytosis
NbS00022829g0002	297.737	54.3416	541.132	9.95796	3.31585	2.82e-05	0.00685312	Up	0	1.36834
NbS00022865g0008	277.318	133.043	421.592	3.16883	1.66395	0.0247947	0.669452	Up	8.44184	23.9378	PREDICTED: BI1-like protein [Nicotiana sylvestris]	GO:0016021	integral component of membrane
NbS00022905g0001	2247.64	699.883	3795.4	5.4229	2.43906	0.00459032	0.253712	Up	44.4192	209.197	PREDICTED: protein YLS9-like [Nicotiana sylvestris]	GO:0005829,GO:0005886,GO:0006970,GO:0009737,GO:0009738,GO:0010116,GO:0016021,GO:1902074	cytosol|plasma membrane|response to osmotic stress|response to abscisic acid|abscisic acid-activated signaling pathway|positive regulation of abscisic acid biosynthetic process|integral component of membrane|response to salt
NbS00022964g0001	26.1615	7.4954	44.8275	5.98067	2.58031	0.0287093	0.727958	Up	0.240025	1.34489	PREDICTED: cinnamate beta-D-glucosyltransferase-like [Nicotiana sylvestris]	GO:0008152,GO:0009636,GO:0050412	metabolic process|response to toxic substance|cinnamate beta-D-glucosyltransferase activity
NbS00023022g0010	7724.89	2451.93	12997.8	5.30106	2.40628	0.0330166	0.772516	Up	34.0217	139.889	PREDICTED: shaggy-related protein kinase NtK-1-like [Nicotiana tomentosiformis]	GO:0004674,GO:0005524	protein serine/threonine kinase activity|ATP binding
NbS00023093g0035	145.395	65.5847	225.205	3.4338	1.77981	0.0257809	0.682835	Up	0.803655	2.38289	PREDICTED: phospholipase D alpha 1 [Nicotiana tomentosiformis]	GO:0004630,GO:0005509,GO:0016020,GO:0016042,GO:0046470,GO:0070290	phospholipase D activity|calcium ion binding|membrane|lipid catabolic process|phosphatidylcholine metabolic process|N-acylphosphatidylethanolamine-specific phospholipase D activity	ko00564,ko04024,ko04144,ko00565,ko04072,ko04014,ko04071	Glycerophospholipid metabolism|cAMP signaling pathway|Endocytosis|Ether lipid metabolism|Phospholipase D signaling pathway|Ras signaling pathway|Sphingolipid signaling pathway
NbS00023274g0006	774.262	323.239	1225.29	3.79065	1.92244	0.0101178	0.404736	Up	7.63926	24.5576	PREDICTED: peroxisome biogenesis protein 3-2-like [Nicotiana sylvestris]	GO:0005779,GO:0007031,GO:0015031	integral component of peroxisomal membrane|peroxisome organization|protein transport	ko04146	Peroxisome
NbS00023363g0007	304.457	126.485	482.429	3.81413	1.93135	0.00941987	0.392307	Up	6.86645	22.0361	PREDICTED: probable purine permease 11 [Nicotiana sylvestris]	GO:0005345,GO:0006863,GO:0016020,GO:0016021	purine nucleobase transmembrane transporter activity|purine nucleobase transport|membrane|integral component of membrane
NbS00023367g0011	6597.78	166.773	13028.8	78.1231	6.28768	9.65e-07	0.000486829	Up	3.4728	208.085	PREDICTED: protein DETOXIFICATION 45, chloroplastic-like isoform X1 [Nicotiana tabacum]	GO:0009507,GO:0015238,GO:0015297,GO:0016021,GO:0031969	chloroplast|drug transmembrane transporter activity|antiporter activity|integral component of membrane|chloroplast membrane
NbS00023446g0007	1280.14	507.813	2052.46	4.04176	2.01498	0.010113	0.404736	Up	12.8489	43.4434	PREDICTED: aldehyde dehydrogenase family 2 member B7, mitochondrial-like [Nicotiana sylvestris]	GO:0004029,GO:0005759	aldehyde dehydrogenase (NAD) activity|mitochondrial matrix	ko00561,ko00071,ko00380,ko00310,ko00040,ko00410,ko00340,ko00620,ko00330,ko00903,ko00280,ko00625,ko00053,ko00010	Glycerolipid metabolism|Fatty acid degradation|Tryptophan metabolism|Lysine degradation|Pentose and glucuronate interconversions|beta-Alanine metabolism|Histidine metabolism|Pyruvate metabolism|Arginine and proline metabolism|Limonene and pinene degradation|Valine, leucine and isoleucine degradation|Chloroalkane and chloroalkene degradation|Ascorbate and aldarate metabolism|Glycolysis / Gluconeog…
NbS00023502g0001	1563.49	331.671	2795.32	8.42797	3.07518	0.000240605	0.0328586	Up	4.50664	33.5251	PREDICTED: arogenate dehydratase/prephenate dehydratase 6, chloroplastic-like [Nicotiana sylvestris]	GO:0009094,GO:0009507,GO:0009570,GO:0047769	L-phenylalanine biosynthetic process|chloroplast|chloroplast stroma|arogenate dehydratase activity	ko01230,ko00400	Biosynthesis of amino acids|Phenylalanine, tyrosine and tryptophan biosynthesis
NbS00023518g0004	145.537	71.2063	219.868	3.08776	1.62656	0.0405708	0.860685	Up	1.23045	2.21358	PREDICTED: uncharacterized protein LOC104099339 [Nicotiana tomentosiformis]
NbS00023540g0009	746.852	203.313	1290.39	6.34683	2.66604	0.000511607	0.0578614	Up	5.21926	28.1403	PREDICTED: uncharacterized membrane protein At3g27390-like [Nicotiana tabacum]	GO:0005886,GO:0016021	plasma membrane|integral component of membrane
NbS00023543g0004	116.488	51.5309	181.445	3.52109	1.81602	0.0282247	0.721257	Up	3.11759	6.68333	HB1 [Nicotiana benthamiana]	GO:0003700,GO:0005634,GO:0006351,GO:0006970,GO:0007275,GO:0009414,GO:0009615,GO:0009737,GO:0043565,GO:0045893	DNA binding transcription factor activity|nucleus|transcription, DNA-templated|response to osmotic stress|multicellular organism development|response to water deprivation|response to virus|response to abscisic acid|sequence-specific DNA binding|positive regulation of transcription, DNA-templated
NbS00023562g0004	48.6525	14.0539	83.2511	5.92371	2.5665	0.0113387	0.429359	Up	2.22167	2.43275
NbS00023682g0002	34.7	7.4954	61.9046	8.25902	3.04597	0.00702137	0.328847	Up	0.231785	1.60614	PREDICTED: ethylene-responsive transcription factor ERF106-like [Nicotiana tomentosiformis]	GO:0003677,GO:0003700,GO:0005634,GO:0006351,GO:0009873	DNA binding|DNA binding transcription factor activity|nucleus|transcription, DNA-templated|ethylene-activated signaling pathway
NbS00023753g0103	1008.27	488.138	1528.4	3.13109	1.64667	0.0293495	0.737034	Up	34.1334	91.704	PREDICTED: tyramine N-feruloyltransferase 4/11-like [Nicotiana tabacum]	GO:0005737,GO:0008080,GO:0050366	cytoplasm|N-acetyltransferase activity|tyramine N-feruloyltransferase activity
NbS00023756g0012	550.117	277.33	822.905	2.96724	1.56912	0.0314282	0.759291	Up	2.19502	5.18826	PREDICTED: protein ALWAYS EARLY 3 isoform X1 [Nicotiana sylvestris]	GO:0003677,GO:0005634,GO:0006351,GO:0007049,GO:0017053	DNA binding|nucleus|transcription, DNA-templated|cell cycle|transcriptional repressor complex
NbS00023826g0009	869.911	275.456	1464.37	5.31615	2.41038	0.00166766	0.130644	Up	4.96548	22.3253	PREDICTED: uncharacterized protein LOC104232253 [Nicotiana sylvestris]	GO:0016021	integral component of membrane
NbS00023849g0005	19.4847	3.7477	35.2216	9.3982	3.23238	0.0162	0.534439	Up	0.0890596	0.570819	PREDICTED: probable inositol transporter 2 [Nicotiana sylvestris]	GO:0005351,GO:0005355,GO:0005366,GO:0005886,GO:0015798,GO:0016021,GO:0023052,GO:0035428,GO:0046323,GO:0090406	sugar:proton symporter activity|glucose transmembrane transporter activity|myo-inositol:proton symporter activity|plasma membrane|myo-inositol transport|integral component of membrane|signaling|hexose transmembrane transport|glucose import|pollen tube
NbS00023850g0115	417.989	82.4494	753.529	9.13929	3.19208	3.98e-05	0.00911683	Up	0.713262	6.37026	PREDICTED: uncharacterized protein LOC104101329 [Nicotiana tomentosiformis]	GO:0005737,GO:0006206,GO:0015949,GO:0045437	cytoplasm|pyrimidine nucleobase metabolic process|nucleobase-containing small molecule interconversion|uridine nucleosidase activity
NbS00023920g0003	62.3852	8.43232	116.338	13.7967	3.78625	0.000270115	0.0356697	Up	0.397813	4.33989	PREDICTED: germin-like protein subfamily T member 2 [Nicotiana tabacum]	GO:0005618,GO:0030145,GO:0045735,GO:0048046	cell wall|manganese ion binding|nutrient reservoir activity|apoplast
NbS00023965g0014	76.6999	32.7924	120.607	3.67791	1.87889	0.035757	0.801781	Up	0.424439	1.34545	PREDICTED: DNA mismatch repair protein MSH4 isoform X3 [Nicotiana tabacum]	GO:0000794,GO:0000795,GO:0005524,GO:0006298,GO:0007129,GO:0008094,GO:0009506,GO:0010777,GO:0030983,GO:0043073,GO:0045143,GO:0051026	condensed nuclear chromosome|synaptonemal complex|ATP binding|mismatch repair|synapsis|DNA-dependent ATPase activity|plasmodesma|meiotic mismatch repair involved in reciprocal meiotic recombination|mismatched DNA binding|germ cell nucleus|homologous chromosome segregation|chiasma assembly
NbS00023986g0004	182.229	73.0801	291.379	3.98711	1.99534	0.0105483	0.412033	Up	3.00146	10.5698	PREDICTED: protein ODORANT1 [Nicotiana tomentosiformis]
NbS00024106g0006	88.962	25.297	152.627	6.03341	2.59297	0.00388166	0.226879	Up	0.820525	6.02427	PREDICTED: probable serine/threonine-protein kinase WNK4 [Nicotiana tabacum]	GO:0004674,GO:0005524,GO:0005829,GO:0006468,GO:0035556	protein serine/threonine kinase activity|ATP binding|cytosol|protein phosphorylation|intracellular signal transduction
NbS00024141g0001	5.33661	0	10.6732	Inf	Inf	0.0422367	0.872184	Up	0	0.0554453	PREDICTED: phosphoglycolate phosphatase 2 [Nicotiana tomentosiformis]
NbS00024223g0007	164.749	71.2063	258.292	3.62737	1.85893	0.0181056	0.563598	Up	1.82232	5.8372	PREDICTED: uncharacterized protein LOC104214888 [Nicotiana sylvestris]
NbS00024259g0012	819.768	413.184	1226.35	2.96806	1.56952	0.0344346	0.791901	Up	10.1806	27.3735	PREDICTED: syntaxin-132-like [Nicotiana sylvestris]	GO:0000149,GO:0005484,GO:0006886,GO:0006887,GO:0006906,GO:0016021,GO:0031201,GO:0048278	SNARE binding|SNAP receptor activity|intracellular protein transport|exocytosis|vesicle fusion|integral component of membrane|SNARE complex|vesicle docking	ko04130	SNARE interactions in vesicular transport
NbS00024282g0002	1425.17	264.213	2586.12	9.78802	3.29102	8.17e-05	0.0150626	Up	4.51552	40.3246	PREDICTED: CBL-interacting protein kinase 2-like [Nicotiana tabacum]	GO:0004674,GO:0005524,GO:0005622,GO:0018105,GO:0018107,GO:0035556	protein serine/threonine kinase activity|ATP binding|intracellular|peptidyl-serine phosphorylation|peptidyl-threonine phosphorylation|intracellular signal transduction
NbS00024332g0001	35.9629	4.68462	67.2413	14.3536	3.84334	0.00123292	0.108954	Up	0.143127	2.16565	PREDICTED: uncharacterized protein LOC104217944 [Nicotiana sylvestris]
NbS00024406g0006	162.045	48.7201	275.369	5.65206	2.49878	0.00201344	0.148556	Up	0.266166	0.816825	PREDICTED: flavonoid 3'-monooxygenase-like [Nicotiana sylvestris]	GO:0005506,GO:0005789,GO:0009813,GO:0016021,GO:0016711,GO:0020037	iron ion binding|endoplasmic reticulum membrane|flavonoid biosynthetic process|integral component of membrane|flavonoid 3'-monooxygenase activity|heme binding
NbS00024540g0004	3289.2	694.261	5884.14	8.4754	3.08328	0.00109315	0.100038	Up	6.14485	43.9876	PREDICTED: uncharacterized protein LOC104218266 isoform X1 [Nicotiana sylvestris]	GO:0005506,GO:0005634,GO:0008270,GO:0010106,GO:0016021,GO:0016567,GO:0016874,GO:0060586,GO:0061630	iron ion binding|nucleus|zinc ion binding|cellular response to iron ion starvation|integral component of membrane|protein ubiquitination|ligase activity|multicellular organismal iron ion homeostasis|ubiquitin protein ligase activity
NbS00024550g0001	207.971	109.62	306.321	2.79439	1.48253	0.049839	0.937915	Up	1.35754	3.82048	PREDICTED: putative late blight resistance protein homolog R1B-16 isoform X1 [Nicotiana sylvestris]	GO:0005524,GO:0005737,GO:0009626,GO:0016020,GO:0043531	ATP binding|cytoplasm|plant-type hypersensitive response|membrane|ADP binding
NbS00024550g0003	132.717	63.7109	201.724	3.16624	1.66277	0.0391913	0.842588	Up	6.17094	16.2355	PREDICTED: putative late blight resistance protein homolog R1A-10 isoform X1 [Nicotiana tabacum]	GO:0005524,GO:0005737,GO:0009626,GO:0016020,GO:0043531	ATP binding|cytoplasm|plant-type hypersensitive response|membrane|ADP binding
NbS00024589g0006	962.997	210.808	1715.19	8.13624	3.02436	0.000136367	0.0221634	Up	6.8415	51.7324	PREDICTED: probable glutathione S-transferase [Nicotiana tomentosiformis]	GO:0004364,GO:0009734	glutathione transferase activity|auxin-activated signaling pathway	ko00982,ko00480,ko00980	Drug metabolism - cytochrome P450|Glutathione metabolism|Metabolism of xenobiotics by cytochrome P450
NbS00024663g0005	6.40393	0	12.8079	Inf	Inf	0.0253179	0.675188	Up	0	0.197184	PREDICTED: uncharacterized protein LOC107769798 [Nicotiana tabacum]
NbS00024696g0006	938.738	183.637	1693.84	9.22383	3.20537	5.86e-05	0.0119102	Up	4.71084	36.7074	PREDICTED: putative HVA22-like protein g [Nicotiana tomentosiformis]
NbS00024742g0001	1467.73	641.793	2293.67	3.57385	1.83748	0.0203407	0.602612	Up	12.4186	38.1249	mitogen-activated protein kinase 4 [Nicotiana attenuata]	GO:0000911,GO:0004672,GO:0004707,GO:0005524,GO:0005634,GO:0005737,GO:0005829,GO:0005874,GO:0006468,GO:0006972,GO:0007112,GO:0009409,GO:0009504,GO:0009555,GO:0009620,GO:0009651,GO:0009737,GO:0009861,GO:0009862,GO:0009868,GO:0010468,GO:0016301,GO:0016310,GO:0042539,GO:0043622	cytokinesis by cell plate formation|protein kinase activity|MAP kinase activity|ATP binding|nucleus|cytoplasm|cytosol|microtubule|protein phosphorylation|hyperosmotic response|male meiosis cytokinesis|response to cold|cell plate|pollen development|response to fungus|response to salt stress|response to abscisic acid|jasmonic acid and ethylene-dependent systemic resistance|systemic acquired resista…
NbS00024760g0001	153.209	29.9816	276.436	9.2202	3.2048	0.000150499	0.0235544	Up	1.02544	10.942	PREDICTED: RING-H2 finger protein ATL16-like [Nicotiana tomentosiformis]	GO:0016021,GO:0043161,GO:0046872,GO:0061630	integral component of membrane|proteasome-mediated ubiquitin-dependent protein catabolic process|metal ion binding|ubiquitin protein ligase activity
NbS00024795g0007	350.519	147.097	553.94	3.76581	1.91296	0.00964247	0.39579	Up	0.812463	2.36906	PDR-type ACB transporter [Nicotiana benthamiana]	GO:0005524,GO:0005739,GO:0005774,GO:0005886,GO:0006855,GO:0009507,GO:0009627,GO:0009737,GO:0009817,GO:0009941,GO:0015086,GO:0015691,GO:0016020,GO:0016021,GO:0031348,GO:0042344,GO:0042626,GO:0042742,GO:0052544,GO:0071366	ATP binding|mitochondrion|vacuolar membrane|plasma membrane|drug transmembrane transport|chloroplast|systemic acquired resistance|response to abscisic acid|defense response to fungus, incompatible interaction|chloroplast envelope|cadmium ion transmembrane transporter activity|cadmium ion transport|membrane|integral component of membrane|negative regulation of defense response|indole glucosinolate…
NbS00024871g0001	1728.62	182.7	3274.54	17.923	4.16374	3.12e-06	0.00126079	Up	2.08549	38.1512	PREDICTED: uncharacterized protein LOC104225821 isoform X2 [Nicotiana sylvestris]	GO:0005634,GO:0009908,GO:0071456	nucleus|flower development|cellular response to hypoxia
NbS00024878g0016	340.604	120.863	560.344	4.63618	2.21294	0.00309108	0.196343	Up	9.13801	38.6202	PREDICTED: dynein light chain LC6, flagellar outer arm-like [Nicotiana tomentosiformis]	GO:0003774,GO:0005737,GO:0005874,GO:0007017,GO:0030286,GO:0031514	motor activity|cytoplasm|microtubule|microtubule-based process|dynein complex|motile cilium
NbS00024878g0019	208.338	89.0079	327.668	3.68133	1.88023	0.0140009	0.485313	Up	1.4265	3.53202	PREDICTED: uncharacterized protein LOC104233015 isoform X1 [Nicotiana sylvestris]	GO:0016021	integral component of membrane
NbS00024900g0002	244.052	104.936	383.168	3.65146	1.86847	0.0131387	0.465494	Up	1.97625	6.7926	PREDICTED: mitochondrial chaperone BCS1-like [Nicotiana tomentosiformis]	GO:0005524,GO:0016021,GO:0016887	ATP binding|integral component of membrane|ATPase activity
NbS00024966g0005	681.618	82.4494	1280.79	15.5342	3.95738	1.09e-06	0.000518276	Up	4.57471	81.9685	PREDICTED: axial regulator YABBY 5 [Nicotiana sylvestris]	GO:0003677,GO:0003700,GO:0005634,GO:0006355,GO:0009944,GO:0046872,GO:1902183,GO:2000024	DNA binding|DNA binding transcription factor activity|nucleus|regulation of transcription, DNA-templated|polarity specification of adaxial/abaxial axis|metal ion binding|regulation of shoot apical meristem development|regulation of leaf development
NbS00025001g0004	187.689	25.297	350.081	13.8389	3.79065	8.26e-06	0.002744	Up	1.48627	18.4717	PREDICTED: uncharacterized protein LOC104223218 [Nicotiana sylvestris]
NbS00025008g0007	1063.19	419.742	1706.65	4.06594	2.02359	0.00846888	0.366535	Up	29.9702	86.4925	PREDICTED: pathogenesis-related genes transcriptional activator PTI5-like [Nicotiana sylvestris]	GO:0003677,GO:0003700,GO:0005634,GO:0006351,GO:0006952	DNA binding|DNA binding transcription factor activity|nucleus|transcription, DNA-templated|defense response
NbS00025008g0013	42.8353	5.62155	80.0491	14.2397	3.83185	0.000754041	0.076696	Up	0.139831	1.74089	PREDICTED: LOB domain-containing protein 27-like [Nicotiana tomentosiformis]
NbS00025021g0003	2054.38	946.294	3162.47	3.34196	1.74069	0.0356104	0.800811	Up	29.0796	84.1765	PREDICTED: probable pectinesterase/pectinesterase inhibitor 41 [Nicotiana tomentosiformis]	GO:0005576,GO:0005618,GO:0030599,GO:0042545,GO:0045330,GO:0045490,GO:0046910,GO:0071944	extracellular region|cell wall|pectinesterase activity|cell wall modification|aspartyl esterase activity|pectin catabolic process|pectinesterase inhibitor activity|cell periphery	ko00040,ko00500	Pentose and glucuronate interconversions|Starch and sucrose metabolism
NbS00025046g0011	359.13	192.07	526.19	2.73958	1.45395	0.0458645	0.898466	Up	11.3394	28.0807	PREDICTED: 7-deoxyloganetin glucosyltransferase-like [Nicotiana tomentosiformis]	GO:0035251,GO:1900994	UDP-glucosyltransferase activity|(-)-secologanin biosynthetic process
NbS00025102g0001	32.6306	6.55847	58.7027	8.95066	3.16199	0.00627582	0.308563	Up	0.498142	3.71539	PREDICTED: ethylene-responsive transcription factor 13-like [Nicotiana sylvestris]	GO:0003677,GO:0003700,GO:0005634,GO:0006351,GO:0006952,GO:0009873,GO:0010200,GO:0043565	DNA binding|DNA binding transcription factor activity|nucleus|transcription, DNA-templated|defense response|ethylene-activated signaling pathway|response to chitin|sequence-specific DNA binding
NbS00025205g0002	14.8121	1.87385	27.7504	14.8093	3.88843	0.0126627	0.457711	Up	0	0.194746	PREDICTED: respiratory burst oxidase homolog protein D-like isoform X2 [Nicotiana sylvestris]	GO:0004601,GO:0005509,GO:0005887,GO:0009060,GO:0010053,GO:0016174,GO:0033198	peroxidase activity|calcium ion binding|integral component of plasma membrane|aerobic respiration|root epidermal cell differentiation|NAD(P)H oxidase activity|response to ATP
NbS00025363g0003	958.984	452.535	1465.43	3.23828	1.69523	0.0244809	0.663913	Up	47.1988	134.244	PREDICTED: uncharacterized protein LOC104225587 [Nicotiana sylvestris]
NbS00025429g0005	18.0141	1.87385	34.1543	18.2268	4.18799	0.00532673	0.278205	Up	0	1.30905	clade VII lectin receptor kinase [Nicotiana benthamiana]
NbS00025459g0005	399.099	116.179	682.018	5.87043	2.55347	0.000720762	0.0742864	Up	5.2818	24.53	PREDICTED: histidine decarboxylase-like [Nicotiana sylvestris]	GO:0004398,GO:0019752,GO:0030170	histidine decarboxylase activity|carboxylic acid metabolic process|pyridoxal phosphate binding	ko00340	Histidine metabolism
NbS00025515g0003	632.301	277.33	987.272	3.55992	1.83185	0.0130674	0.463673	Up	2.37824	7.3694	PREDICTED: ATP-dependent 6-phosphofructokinase 6 {ECO:0000255|HAMAP-Rule:MF_03186} [Nicotiana tomentosiformis]	GO:0003872,GO:0005524,GO:0005829,GO:0006002,GO:0006096,GO:0010053,GO:0046872	6-phosphofructokinase activity|ATP binding|cytosol|fructose 6-phosphate metabolic process|glycolytic process|root epidermal cell differentiation|metal ion binding	ko00680,ko03018,ko00052,ko01200,ko04152,ko01230,ko00030,ko00051,ko00010	Methane metabolism|RNA degradation|Galactose metabolism|Carbon metabolism|AMPK signaling pathway|Biosynthesis of amino acids|Pentose phosphate pathway|Fructose and mannose metabolism|Glycolysis / Gluconeogenesis
NbS00025531g0008	15.2154	3.7477	26.683	7.11985	2.83185	0.0447537	0.896764	Up	0.575013	1.63658	PREDICTED: putative Myb family transcription factor At1g14600 [Nicotiana sylvestris]	GO:0003677,GO:0003700,GO:0005634,GO:0006351,GO:0006355	DNA binding|DNA binding transcription factor activity|nucleus|transcription, DNA-templated|regulation of transcription, DNA-templated
NbS00025537g0004	40.6355	6.55847	74.7125	11.3918	3.50992	0.00178687	0.13594	Up	0.160186	1.66178	PREDICTED: serine carboxypeptidase-like 31 isoform X1 [Nicotiana tomentosiformis]	GO:0004185,GO:0005576,GO:0005773,GO:0051603	serine-type carboxypeptidase activity|extracellular region|vacuole|proteolysis involved in cellular protein catabolic process
NbS00025595g0014	14.8773	0.936925	28.8177	30.7577	4.94288	0.00452488	0.252194	Up	0.0237282	0.358146	PREDICTED: phosphate transporter PHO1 homolog 10-like isoform X3 [Nicotiana sylvestris]	GO:0005802,GO:0005886,GO:0006817,GO:0016021	trans-Golgi network|plasma membrane|phosphate ion transport|integral component of membrane
NbS00025629g0002	27.4244	4.68462	50.1641	10.7082	3.42065	0.00562986	0.288844	Up	0.550484	4.56024	PREDICTED: uncharacterized protein LOC104088289 [Nicotiana tomentosiformis]	GO:0009734,GO:0040008	auxin-activated signaling pathway|regulation of growth	ko04075	Plant hormone signal transduction
NbS00025672g0004	28.6994	9.36925	48.0295	5.12629	2.35791	0.0380175	0.829776	Up	0	0.299807	PREDICTED: NAC domain-containing protein 83-like isoform X2 [Nicotiana tabacum]
NbS00025677g0023	165.947	69.3324	262.561	3.78699	1.92105	0.0147121	0.501581	Up	0.305843	0.632009	cystathionine gamma synthase [Nicotiana attenuata]	GO:0001887,GO:0003962,GO:0009086,GO:0009507,GO:0009570,GO:0030170	selenium compound metabolic process|cystathionine gamma-synthase activity|methionine biosynthetic process|chloroplast|chloroplast stroma|pyridoxal phosphate binding	ko01230,ko00920,ko00270,ko00450	Biosynthesis of amino acids|Sulfur metabolism|Cysteine and methionine metabolism|Selenocompound metabolism
NbS00025709g0011	321.476	173.331	469.621	2.70939	1.43797	0.0491071	0.933353	Up	2.54721	6.79437	PREDICTED: uncharacterized protein LOC104089441 isoform X1 [Nicotiana tomentosiformis]
NbS00025718g0017	187.701	32.7924	342.61	10.4479	3.38514	4.58e-05	0.00998889	Up	0.862627	8.83579	PREDICTED: E3 ubiquitin-protein ligase PUB23-like [Nicotiana tomentosiformis]	GO:0004842,GO:0006952	ubiquitin-protein transferase activity|defense response
NbS00025795g0006	77.2094	17.8016	136.617	7.67444	2.94006	0.00177389	0.135174	Up	0.658068	4.61145	PREDICTED: transcription factor bHLH18-like [Nicotiana sylvestris]	GO:0003677,GO:0003700,GO:0005634,GO:0006351,GO:0006355,GO:0046983	DNA binding|DNA binding transcription factor activity|nucleus|transcription, DNA-templated|regulation of transcription, DNA-templated|protein dimerization activity
NbS00025808g0012	285.026	114.305	455.746	3.98711	1.99534	0.00766415	0.345206	Up	6.38678	19.2387	pirin-like protein [Nicotiana tabacum]	GO:0005634	nucleus
NbS00025860g0007	1946	172.394	3719.62	21.5762	4.43137	1.46e-06	0.000663046	Up	0.169293	2.68887	Alpha crystallin/Hsp20 domain-containing protein [Cynara cardunculus var. scolymus]	GO:0005737	cytoplasm	ko04141	Protein processing in endoplasmic reticulum
NbS00025865g0001	12.7427	0.936925	24.5484	26.201	4.71155	0.0087782	0.375328	Up	0.0643504	0.812014	PREDICTED: dehydration-responsive element-binding protein 1A-like isoform X1 [Nicotiana tomentosiformis]	GO:0003677,GO:0003700,GO:0005634,GO:0006351,GO:0009409,GO:0009414,GO:0009631	DNA binding|DNA binding transcription factor activity|nucleus|transcription, DNA-templated|response to cold|response to water deprivation|cold acclimation
NbS00025942g0005	1434.05	727.054	2141.05	2.94483	1.55818	0.0466324	0.906092	Up	10.1849	26.2656	PREDICTED: BEL1-like homeodomain protein 1 [Nicotiana sylvestris]	GO:0003677,GO:0003700,GO:0005634,GO:0005737,GO:0006351,GO:0009610,GO:0009737,GO:0010197,GO:0010201,GO:0042803,GO:0046982	DNA binding|DNA binding transcription factor activity|nucleus|cytoplasm|transcription, DNA-templated|response to symbiotic fungus|response to abscisic acid|polar nucleus fusion|response to continuous far red light stimulus by the high-irradiance response system|protein homodimerization activity|protein heterodimerization activity
NbS00025959g0105	194.67	93.6925	295.648	3.15552	1.65788	0.0302835	0.745039	Up	0.919751	2.14058	PREDICTED: ABC transporter C family member 14-like [Nicotiana sylvestris]	GO:0000325,GO:0005524,GO:0005773,GO:0005774,GO:0005794,GO:0008559,GO:0016021,GO:0042626,GO:0055085	plant-type vacuole|ATP binding|vacuole|vacuolar membrane|Golgi apparatus|xenobiotic transmembrane transporting ATPase activity|integral component of membrane|ATPase activity, coupled to transmembrane movement of substances|transmembrane transport
NbS00025997g0011	571.06	275.456	866.665	3.14629	1.65365	0.0238201	0.658908	Up	9.29835	25.6528	PREDICTED: glycerol-3-phosphate acyltransferase 5-like [Nicotiana sylvestris]	GO:0004366,GO:0010143,GO:0010345,GO:0016020,GO:0016021,GO:0016024,GO:0016311,GO:0016791,GO:0090447,GO:0102420	glycerol-3-phosphate O-acyltransferase activity|cutin biosynthetic process|suberin biosynthetic process|membrane|integral component of membrane|CDP-diacylglycerol biosynthetic process|dephosphorylation|phosphatase activity|glycerol-3-phosphate 2-O-acyltransferase activity|sn-1-glycerol-3-phosphate C16:0-DCA-CoA acyl transferase activity	ko00564,ko00561	Glycerophospholipid metabolism|Glycerolipid metabolism
NbS00026042g0004	55.1216	13.1169	97.1263	7.40464	2.88843	0.0040558	0.233903	Up	0.169739	2.79911	PREDICTED: peroxidase 16-like [Nicotiana tomentosiformis]	GO:0004601,GO:0005576,GO:0006979,GO:0020037,GO:0042744,GO:0046872	peroxidase activity|extracellular region|response to oxidative stress|heme binding|hydrogen peroxide catabolic process|metal ion binding	ko00940	Phenylpropanoid biosynthesis
NbS00026086g0012	218.204	85.2602	351.149	4.11856	2.04214	0.00767906	0.345543	Up	1.19153	3.52879	protein FATTY ACID EXPORT 1, chloroplastic-like [Nicotiana tabacum]	GO:0009507,GO:0009536,GO:0009706,GO:0009941,GO:0010208,GO:0015245,GO:0015908,GO:0016021,GO:0055088,GO:0071668,GO:1902001	chloroplast|plastid|chloroplast inner membrane|chloroplast envelope|pollen wall assembly|fatty acid transmembrane transporter activity|fatty acid transport|integral component of membrane|lipid homeostasis|plant-type cell wall assembly|fatty acid transmembrane transport
NbS00026091g0004	919.942	400.067	1439.82	3.59894	1.84757	0.0143516	0.493282	Up	12.7474	35.1955	protein TIFY 10c-like [Nicotiana tabacum]	GO:0003714,GO:0005634,GO:0006351,GO:0006355,GO:0006952,GO:0009611,GO:0009753,GO:0031347,GO:1903507,GO:2000022	transcription corepressor activity|nucleus|transcription, DNA-templated|regulation of transcription, DNA-templated|defense response|response to wounding|response to jasmonic acid|regulation of defense response|negative regulation of nucleic acid-templated transcription|regulation of jasmonic acid mediated signaling pathway	ko04075	Plant hormone signal transduction
NbS00026094g0030	483.999	146.16	821.838	5.62285	2.4913	0.000924794	0.0888165	Up	2.09938	10.4375	PREDICTED: probable LRR receptor-like serine/threonine-protein kinase At4g08850 [Nicotiana sylvestris]
NbS00026155g0012	77.6899	26.2339	129.146	4.92286	2.2995	0.0113697	0.429359	Up	0.727122	3.78725	PREDICTED: xyloglucan endotransglucosylase/hydrolase 2-like [Nicotiana tabacum]	GO:0004553,GO:0005618,GO:0010411,GO:0016762,GO:0042546,GO:0048046	hydrolase activity, hydrolyzing O-glycosyl compounds|cell wall|xyloglucan metabolic process|xyloglucan:xyloglucosyl transferase activity|cell wall biogenesis|apoplast
NbS00026224g0012	797.552	287.636	1307.47	4.54557	2.18446	0.00384757	0.226102	Up	2.48046	8.99676	PREDICTED: phosphatidylinositol/phosphatidylcholine transfer protein SFH9-like isoform X1 [Nicotiana tabacum]	GO:0000139,GO:0005886,GO:0015031	Golgi membrane|plasma membrane|protein transport
NbS00026238g0017	86.1101	35.6031	136.617	3.83722	1.94006	0.0270171	0.700801	Up	1.36788	4.42252	PREDICTED: uncharacterized protein LOC104228481 [Nicotiana sylvestris]
NbS00026292g0026	2185.59	1024.06	3347.12	3.26848	1.70862	0.0408771	0.862989	Up	21.3709	61.0579	PREDICTED: E3 ubiquitin-protein ligase RGLG2 [Nicotiana tomentosiformis]	GO:0004842,GO:0005634,GO:0005886,GO:0009690,GO:0009738,GO:0009850,GO:0046872,GO:0080148	ubiquitin-protein transferase activity|nucleus|plasma membrane|cytokinin metabolic process|abscisic acid-activated signaling pathway|auxin metabolic process|metal ion binding|negative regulation of response to water deprivation
NbS00026295g0010	46.583	13.1169	80.0491	6.10272	2.60945	0.0109662	0.421276	Up	0.278655	2.01836	PREDICTED: putative F-box protein At1g65770 [Nicotiana tabacum]	GO:2000083	negative regulation of L-ascorbic acid biosynthetic process
NbS00026427g0002	510.037	201.439	818.636	4.06394	2.02288	0.00619424	0.307943	Up	4.82686	16.852	PREDICTED: heat shock 70 kDa protein [Nicotiana sylvestris]	GO:0005524	ATP binding	ko04010,ko04141,ko03040,ko04144	MAPK signaling pathway|Protein processing in endoplasmic reticulum|Spliceosome|Endocytosis
NbS00026427g0006	5039.28	1941.31	8137.26	4.19164	2.06751	0.0376933	0.825682	Up	49.2914	182.716	PREDICTED: shikimate O-hydroxycinnamoyltransferase-like [Nicotiana tabacum]	GO:0047172	shikimate O-hydroxycinnamoyltransferase activity	ko00940,ko00945,ko00941	Phenylpropanoid biosynthesis|Stilbenoid, diarylheptanoid and gingerol biosynthesis|Flavonoid biosynthesis
NbS00026439g0005	1213.56	628.677	1798.44	2.86067	1.51635	0.0480356	0.921196	Up	10.6863	25.7855	PREDICTED: trehalose-phosphate phosphatase A isoform X1 [Nicotiana tomentosiformis]	GO:0004805,GO:0005992	trehalose-phosphatase activity|trehalose biosynthetic process	ko00500	Starch and sucrose metabolism
NbS00026464g0005	269.615	113.368	425.861	3.75645	1.90937	0.0107675	0.416393	Up	5.3258	16.68	PREDICTED: chitotriosidase-1-like [Nicotiana tomentosiformis]	GO:0000272,GO:0004553,GO:0004568,GO:0005576,GO:0005615,GO:0005764,GO:0006032,GO:0006955,GO:0008061,GO:0008843,GO:0009617,GO:0035580,GO:0043312,GO:0044245,GO:1904724	polysaccharide catabolic process|hydrolase activity, hydrolyzing O-glycosyl compounds|chitinase activity|extracellular region|extracellular space|lysosome|chitin catabolic process|immune response|chitin binding|endochitinase activity|response to bacterium|specific granule lumen|neutrophil degranulation|polysaccharide digestion|tertiary granule lumen	ko00520	Amino sugar and nucleotide sugar metabolism
NbS00026509g0007	2245.34	58.0893	4432.59	76.3064	6.25373	1.2e-09	1.56e-06	Up	1.31515	85.2967	flavonoid 3'-monooxygenase-like [Nicotiana tabacum]	GO:0005506,GO:0005789,GO:0009813,GO:0016021,GO:0016711,GO:0020037	iron ion binding|endoplasmic reticulum membrane|flavonoid biosynthetic process|integral component of membrane|flavonoid 3'-monooxygenase activity|heme binding	ko00944,ko00941	Flavone and flavonol biosynthesis|Flavonoid biosynthesis
NbS00026516g0006	33.3719	11.2431	55.5007	4.93643	2.30347	0.034724	0.795112	Up	0	0	PREDICTED: LOW QUALITY PROTEIN: uncharacterized protein LOC104108577 [Nicotiana tomentosiformis]
NbS00026537g0001	98.4133	12.18	184.647	15.1598	3.92218	3.98e-05	0.00911683	Up	0.419623	8.03108	PREDICTED: zinc finger protein ZAT12-like [Nicotiana tomentosiformis]	GO:0003676,GO:0003700,GO:0005634,GO:0006351,GO:0006355,GO:0010200,GO:0046872,GO:0071289,GO:2000280	nucleic acid binding|DNA binding transcription factor activity|nucleus|transcription, DNA-templated|regulation of transcription, DNA-templated|response to chitin|metal ion binding|cellular response to nickel ion|regulation of root development
NbS00026537g0002	19.5499	2.81077	36.2889	12.9107	3.69049	0.00821749	0.360608	Up	0.380686	2.6361	PREDICTED: zinc finger protein ZAT8-like [Nicotiana sylvestris]
NbS00026547g0003	141.855	62.774	220.936	3.51954	1.81539	0.0236345	0.6551	Up	1.93298	6.77194	PREDICTED: uncharacterized protein LOC107811572 isoform X2 [Nicotiana tabacum]
NbS00026579g0008	211.706	109.62	313.793	2.86254	1.5173	0.0445211	0.895924	Up	9.9677	25.9686	PREDICTED: uncharacterized protein LOC104214960 [Nicotiana sylvestris]
NbS00026604g0005	33.3719	11.2431	55.5007	4.93643	2.30347	0.034724	0.795112	Up	0.0602037	0.17419	PREDICTED: bifunctional purple acid phosphatase 26-like isoform X2 [Nicotiana sylvestris]	GO:0003993,GO:0004601,GO:0005773,GO:0005829,GO:0009505,GO:0042744,GO:0046872,GO:0055062	acid phosphatase activity|peroxidase activity|vacuole|cytosol|plant-type cell wall|hydrogen peroxide catabolic process|metal ion binding|phosphate ion homeostasis
NbS00026613g0002	328.339	44.0355	612.643	13.9125	3.79831	2.6e-06	0.00111066	Up	2.11505	23.6889	osmotin-like protein precursor [Nicotiana tabacum]	GO:0006952,GO:0009607	defense response|response to biotic stimulus
NbS00026717g0019	9.60589	0	19.2118	Inf	Inf	0.00643555	0.311487	Up	0	0.51556	PREDICTED: probable alpha-mannosidase I MNS5 isoform X1 [Nicotiana sylvestris]	GO:0000139,GO:0004559,GO:0004571,GO:0005509,GO:0005783,GO:0005789,GO:0006486,GO:0006491,GO:0016021,GO:0030433	Golgi membrane|alpha-mannosidase activity|mannosyl-oligosaccharide 1,2-alpha-mannosidase activity|calcium ion binding|endoplasmic reticulum|endoplasmic reticulum membrane|protein glycosylation|N-glycan processing|integral component of membrane|ubiquitin-dependent ERAD pathway	ko04141	Protein processing in endoplasmic reticulum
NbS00026735g0008	74.8019	14.0539	135.55	9.64502	3.26978	0.000710069	0.073651	Up	0	3.05757	PREDICTED: DNA topoisomerase 2-binding protein 1 [Nicotiana tomentosiformis]
NbS00026735g0009	137.786	21.5493	254.023	11.788	3.55925	5e-05	0.0107573	Up	5.56568	10.5491	PREDICTED: DNA topoisomerase 2-binding protein 1 isoform X3 [Nicotiana sylvestris]	GO:0000794,GO:0000922,GO:0001673,GO:0003677,GO:0005634,GO:0005654,GO:0005694,GO:0005737,GO:0005815,GO:0006259,GO:0006260,GO:0006270,GO:0006281,GO:0006974,GO:0007095,GO:0008022,GO:0010212,GO:0015629,GO:0016604,GO:0016605,GO:0033314,GO:0042802,GO:1901796	condensed nuclear chromosome|spindle pole|male germ cell nucleus|DNA binding|nucleus|nucleoplasm|chromosome|cytoplasm|microtubule organizing center|DNA metabolic process|DNA replication|DNA replication initiation|DNA repair|cellular response to DNA damage stimulus|mitotic G2 DNA damage checkpoint|protein C-terminus binding|response to ionizing radiation|actin cytoskeleton|nuclear body|PML body|mi…
NbS00026735g0010	919.568	167.71	1671.43	9.96619	3.31704	3.42e-05	0.00811932	Up	2.8936	22.857	PREDICTED: DNA topoisomerase 2-binding protein 1 isoform X3 [Nicotiana sylvestris]	GO:0000076,GO:0000785,GO:0000922,GO:0003677,GO:0003682,GO:0005634,GO:0005737,GO:0005815,GO:0006270,GO:0006281,GO:0006974,GO:0019900,GO:0030174,GO:0033138,GO:0035563,GO:0045860,GO:0071163,GO:0071165,GO:0071168	DNA replication checkpoint|chromatin|spindle pole|DNA binding|chromatin binding|nucleus|cytoplasm|microtubule organizing center|DNA replication initiation|DNA repair|cellular response to DNA damage stimulus|kinase binding|regulation of DNA-dependent DNA replication initiation|positive regulation of peptidyl-serine phosphorylation|positive regulation of chromatin binding|positive regulation of pro…
NbS00026820g0004	910.222	371.022	1449.42	3.90657	1.9659	0.00939934	0.392307	Up	7.30825	25.5916	PREDICTED: IQ domain-containing protein IQM1-like [Nicotiana tabacum]	GO:0005634,GO:0005737	nucleus|cytoplasm
NbS00026837g0001	1667.07	653.037	2681.11	4.10561	2.0376	0.0119991	0.443012	Up	23.1571	84.1056	PREDICTED: uncharacterized protein LOC104227552 [Nicotiana sylvestris]
NbS00026858g0002	13.8752	0	27.7504	Inf	Inf	0.0013731	0.116658	Up	0	2.15575	PREDICTED: uncharacterized protein LOC107811882 isoform X1 [Nicotiana tabacum]
NbS00026862g0006	261.503	130.233	392.774	3.01595	1.59261	0.032016	0.764701	Up	3.13771	8.35762	PREDICTED: alpha-amylase [Nicotiana sylvestris]	GO:0004556,GO:0005509,GO:0005975,GO:0103025	alpha-amylase activity|calcium ion binding|carbohydrate metabolic process|alpha-amylase activity (releasing maltohexaose)	ko00500	Starch and sucrose metabolism
NbS00026895g0001	39.2953	2.81077	75.7798	26.9605	4.75277	0.00016053	0.024754	Up	0	0.0447529	PREDICTED: probable folate-biopterin transporter 4 [Nicotiana tomentosiformis]	GO:0016021	integral component of membrane
NbS00027045g0006	72.8749	18.7385	127.011	6.77809	2.76088	0.00337704	0.207914	Up	0	0.591585	PREDICTED: aspartic proteinase CDR1-like [Nicotiana tabacum]
NbS00027075g0002	37.9793	14.0539	61.9046	4.40481	2.13908	0.0414499	0.869064	Up	0.902803	3.45511	PREDICTED: protein EXORDIUM-like 7 [Nicotiana sylvestris]	GO:0005615,GO:0048046	extracellular space|apoplast
NbS00027083g0003	455.401	158.34	752.462	4.75218	2.24859	0.00253532	0.170302	Up	3.78633	15.7704	probable indole-3-acetic acid-amido synthetase GH3.1 [Nicotiana tabacum]	GO:0009733,GO:0016874	response to auxin|ligase activity	ko04075	Plant hormone signal transduction
NbS00027159g0010	3483.83	635.235	6332.42	9.96862	3.31739	0.000583514	0.0635211	Up	12.253	116.378	PREDICTED: transmembrane protein 120 homolog isoform X1 [Nicotiana tomentosiformis]	GO:0016020,GO:0016021	membrane|integral component of membrane
NbS00027175g0011	1359.49	571.524	2147.45	3.75741	1.90974	0.015146	0.509468	Up	10.0846	31.4474	PREDICTED: spermine synthase [Nicotiana tomentosiformis]	GO:0006597,GO:0016768	spermine biosynthetic process|spermine synthase activity	ko00330,ko00410,ko00480,ko00270	Arginine and proline metabolism|beta-Alanine metabolism|Glutathione metabolism|Cysteine and methionine metabolism
NbS00027179g0002	917.097	249.222	1584.97	6.35968	2.66895	0.000600335	0.0647456	Up	8.77759	56.1175	PREDICTED: histone H2B.3 [Nicotiana tomentosiformis]	GO:0000786,GO:0003677,GO:0005634,GO:0046982	nucleosome|DNA binding|nucleus|protein heterodimerization activity
NbS00027211g0002	194.325	44.9724	343.678	7.64197	2.93394	0.000278311	0.0364415	Up	1.6337	12.0038	PREDICTED: transcription factor MYB108-like [Nicotiana sylvestris]	GO:0003700,GO:0005634,GO:0006351,GO:0009651,GO:0009737,GO:0043565,GO:1902074	DNA binding transcription factor activity|nucleus|transcription, DNA-templated|response to salt stress|response to abscisic acid|sequence-specific DNA binding|response to salt
NbS00027302g0002	50.437	3.7477	97.1263	25.9162	4.69578	6.45e-05	0.0126043	Up	0.0837735	1.41712	PREDICTED: phospholipase A1-Igamma1, chloroplastic [Nicotiana sylvestris]	GO:0004806,GO:0008970,GO:0009507,GO:0016042,GO:0047714	triglyceride lipase activity|phosphatidylcholine 1-acylhydrolase activity|chloroplast|lipid catabolic process|galactolipase activity
NbS00027344g0015	73.6283	30.9185	116.338	3.76273	1.91178	0.0342652	0.791901	Up	1.00153	4.05135	PREDICTED: uncharacterized protein LOC107802125 [Nicotiana tabacum]
NbS00027359g0001	10.1396	0	20.2791	Inf	Inf	0.00522456	0.275183	Up	0	0.699533	PREDICTED: MATE efflux family protein DTX1-like [Nicotiana sylvestris]	GO:0006855,GO:0015238,GO:0015297,GO:0016021	drug transmembrane transport|drug transmembrane transporter activity|antiporter activity|integral component of membrane
NbS00027424g0008	47.1167	13.1169	81.1164	6.18409	2.62856	0.0102841	0.40823	Up	0.983111	1.56224	PREDICTED: transcription initiation factor TFIID subunit 8 [Nicotiana sylvestris]	GO:0005634,GO:0006351,GO:0006355,GO:0046982	nucleus|transcription, DNA-templated|regulation of transcription, DNA-templated|protein heterodimerization activity	ko03022	Basal transcription factors
NbS00027435g0004	5.33661	0	10.6732	Inf	Inf	0.0422367	0.872184	Up	0	0.510236	PREDICTED: cytochrome P450 71A2-like, partial [Nicotiana sylvestris]	GO:0004497,GO:0005506,GO:0016021,GO:0016705,GO:0020037	monooxygenase activity|iron ion binding|integral component of membrane|oxidoreductase activity, acting on paired donors, with incorporation or reduction of molecular oxygen|heme binding
NbS00027455g0004	489.244	254.844	723.644	2.83956	1.50567	0.038294	0.833733	Up	4.77153	15.3766	PREDICTED: protein NRT1/ PTR FAMILY 5.2-like [Nicotiana tabacum]	GO:0009611,GO:0009737,GO:0009751,GO:0009753,GO:0016021,GO:0022857,GO:0042538,GO:0042742,GO:0042936,GO:0042937,GO:0042938,GO:0042939,GO:0043201,GO:0080052,GO:0080053	response to wounding|response to abscisic acid|response to salicylic acid|response to jasmonic acid|integral component of membrane|transmembrane transporter activity|hyperosmotic salinity response|defense response to bacterium|dipeptide transporter activity|tripeptide transporter activity|dipeptide transport|tripeptide transport|response to leucine|response to histidine|response to phenylalanine
NbS00027523g0004	514.587	44.0355	985.138	22.3715	4.48359	6.7e-08	4.86e-05	Up	1.98098	46.1514	PREDICTED: uncharacterized protein LOC104228664 [Nicotiana sylvestris]			ko03030,ko03430,ko03440,ko03420,ko00230,ko00240,ko03410	DNA replication|Mismatch repair|Homologous recombination|Nucleotide excision repair|Purine metabolism|Pyrimidine metabolism|Base excision repair
NbS00027609g0007	665.093	342.914	987.272	2.87906	1.5256	0.0373575	0.821422	Up	4.69437	10.2495	PREDICTED: NADP-dependent malic enzyme-like isoform X1 [Nicotiana sylvestris]	GO:0004471,GO:0004473,GO:0005737,GO:0006108,GO:0008948,GO:0046872,GO:0051260,GO:0051287	malate dehydrogenase (decarboxylating) (NAD+) activity|malate dehydrogenase (decarboxylating) (NADP+) activity|cytoplasm|malate metabolic process|oxaloacetate decarboxylase activity|metal ion binding|protein homooligomerization|NAD binding	ko00710,ko01200,ko00620	Carbon fixation in photosynthetic organisms|Carbon metabolism|Pyruvate metabolism
NbS00027640g0008	211.385	75.8909	346.879	4.57076	2.19244	0.00456648	0.253464	Up	2.72737	11.7364	PREDICTED: probable protein kinase At2g41970 [Nicotiana sylvestris]
NbS00027674g0005	408.299	29.9816	786.616	26.2366	4.71351	2.37e-08	2.22e-05	Up	1.86359	40.1595	PREDICTED: 16.9 kDa class I heat shock protein 1-like [Nicotiana sylvestris]	GO:0005783,GO:0009408	endoplasmic reticulum|response to heat	ko04141	Protein processing in endoplasmic reticulum
NbS00027675g0005	1263.25	297.942	2228.57	7.47987	2.90301	0.000336458	0.0421552	Up	9.22721	60.799	PREDICTED: probable inactive receptor kinase At4g23740 [Nicotiana sylvestris]
NbS00027679g0001	12.209	0.936925	23.4811	25.0619	4.64742	0.0104377	0.411322	Up	0	5.31731
NbS00027687g0006	882.209	290.447	1473.97	5.07484	2.34336	0.00220448	0.157164	Up	7.48624	29.0782	PREDICTED: uncharacterized protein LOC104249090 [Nicotiana sylvestris]	GO:0016021	integral component of membrane
NbS00027690g0018	98.7876	37.477	160.098	4.27191	2.09488	0.0149435	0.504078	Up	0.339339	1.08868	PREDICTED: uncharacterized protein C4F10.09c [Nicotiana tomentosiformis]
NbS00027708g0001	106.141	46.8462	165.435	3.53144	1.82026	0.0304396	0.747124	Up	4.06978	11.7811	PREDICTED: citrate-binding protein-like [Nicotiana tabacum]	GO:0005773	vacuole
NbS00027753g0003	77.3277	8.43232	146.223	17.3408	4.1161	5.18e-05	0.0110372	Up	0.0483805	0.665552	PREDICTED: vicilin-like antimicrobial peptides 2-3 [Nicotiana sylvestris]	GO:0005576,GO:0031640,GO:0042742,GO:0045735,GO:0050832	extracellular region|killing of cells of other organism|defense response to bacterium|nutrient reservoir activity|defense response to fungus
NbS00027775g0004	25.8886	3.7477	48.0295	12.8157	3.67984	0.00411815	0.236035	Up	0.130298	1.25089	PREDICTED: shikimate O-hydroxycinnamoyltransferase-like [Nicotiana sylvestris]	GO:0047172	shikimate O-hydroxycinnamoyltransferase activity
NbS00027782g0017	424.446	74.0171	774.875	10.4689	3.38803	1.56e-05	0.00445619	Up	1.52034	10.7245	PREDICTED: uncharacterized protein LOC104213345 [Nicotiana sylvestris]	GO:0016491	oxidoreductase activity
NbS00027802g0006	164.037	43.0985	284.975	6.61217	2.72512	0.000845097	0.0837583	Up	1.58205	12.4403	PREDICTED: probable WRKY transcription factor 51 [Nicotiana sylvestris]	GO:0003700,GO:0005634,GO:0006351,GO:0009867,GO:0042742,GO:0043565,GO:0050832	DNA binding transcription factor activity|nucleus|transcription, DNA-templated|jasmonic acid mediated signaling pathway|defense response to bacterium|sequence-specific DNA binding|defense response to fungus
NbS00027922g0004	9.00703	0.936925	17.0771	18.2268	4.18799	0.0317834	0.762326	Up	0	0	PREDICTED: uncharacterized protein LOC104097660 [Nicotiana tomentosiformis]	GO:0005737,GO:0030001,GO:0046914,GO:0046916	cytoplasm|metal ion transport|transition metal ion binding|cellular transition metal ion homeostasis
NbS00028114g0002	159.987	55.2786	264.696	4.7884	2.25954	0.00484407	0.263045	Up	1.01858	4.10442	PREDICTED: transcription repressor OFP7-like [Nicotiana tomentosiformis]	GO:0005634,GO:0005886,GO:0006351,GO:0045892	nucleus|plasma membrane|transcription, DNA-templated|negative regulation of transcription, DNA-templated
NbS00028150g0003	218.501	103.999	333.004	3.20201	1.67898	0.0264374	0.690774	Up	2.06888	6.17809	PREDICTED: internal alternative NAD(P)H-ubiquinone oxidoreductase A2, mitochondrial-like [Nicotiana tomentosiformis]	GO:0003959,GO:0005739,GO:0005759,GO:0005777,GO:0031304,GO:0055114	NADPH dehydrogenase activity|mitochondrion|mitochondrial matrix|peroxisome|intrinsic component of mitochondrial inner membrane|oxidation-reduction process
NbS00028154g0001	207.63	22.4862	392.774	17.4674	4.12659	1.47e-06	0.000663046	Up	0.842282	12.4605	PREDICTED: cytochrome P450 94C1-like [Nicotiana sylvestris]	GO:0005506,GO:0005789,GO:0009611,GO:0016021,GO:0018685,GO:0020037,GO:0043231	iron ion binding|endoplasmic reticulum membrane|response to wounding|integral component of membrane|alkane 1-monooxygenase activity|heme binding|intracellular membrane-bounded organelle
NbS00028192g0007	9035.77	178.953	17892.6	99.985	6.64364	3.32e-06	0.00132004	Up	3.78896	328.763	PREDICTED: serine/threonine-protein kinase At5g01020-like [Nicotiana sylvestris]
NbS00028235g0019	390.84	165.836	615.845	3.71358	1.89281	0.0101638	0.405532	Up	1.94897	6.83711	PREDICTED: wall-associated receptor kinase 2-like [Nicotiana sylvestris]
NbS00028241g0001	121.658	30.9185	212.397	6.86957	2.78022	0.00118183	0.10524	Up	0	0
NbS00028291g0010	571.058	191.133	950.983	4.97552	2.31485	0.00198567	0.147343	Up	3.69159	17.5937	PREDICTED: L-lactate dehydrogenase B-like [Nicotiana tabacum]	GO:0004459,GO:0005737,GO:0005975,GO:0019752	L-lactate dehydrogenase activity|cytoplasm|carbohydrate metabolic process|carboxylic acid metabolic process	ko00640,ko00620,ko00270,ko00010	Propanoate metabolism|Pyruvate metabolism|Cysteine and methionine metabolism|Glycolysis / Gluconeogenesis
NbS00028306g0001	841.037	406.625	1275.45	3.13667	1.64923	0.0268659	0.697659	Up	15.5435	48.0698	mitogen-activated protein kinase kinase [Nicotiana benthamiana]	GO:0004674,GO:0004708,GO:0005524,GO:0005634,GO:0005737,GO:0007346,GO:0009611,GO:0009620,GO:0009651,GO:0009693,GO:0009873,GO:0010120,GO:0010150,GO:0030295,GO:0031098,GO:0045893,GO:0046777	protein serine/threonine kinase activity|MAP kinase kinase activity|ATP binding|nucleus|cytoplasm|regulation of mitotic cell cycle|response to wounding|response to fungus|response to salt stress|ethylene biosynthetic process|ethylene-activated signaling pathway|camalexin biosynthetic process|leaf senescence|protein kinase activator activity|stress-activated protein kinase signaling cascade|positi…
NbS00028355g0019	16.0098	0	32.0196	Inf	Inf	0.000692263	0.072474	Up	0	0.821666	PREDICTED: protein UNUSUAL FLORAL ORGANS [Nicotiana sylvestris]	GO:0004842,GO:0005634,GO:0006351,GO:0006355,GO:0008134,GO:0009908,GO:0030154,GO:0031146	ubiquitin-protein transferase activity|nucleus|transcription, DNA-templated|regulation of transcription, DNA-templated|transcription factor binding|flower development|cell differentiation|SCF-dependent proteasomal ubiquitin-dependent protein catabolic process
NbS00028378g0002	2257.02	1017.5	3496.55	3.43641	1.7809	0.034364	0.791901	Up	27.204	81.5579	PREDICTED: BURP domain-containing protein 5-like [Nicotiana sylvestris]
NbS00028482g0017	303.675	137.728	469.621	3.40978	1.76968	0.0167674	0.543957	Up	1.47235	3.8589	PREDICTED: glutamate receptor 3.3-like [Nicotiana tabacum]	GO:0004970,GO:0005262,GO:0005622,GO:0005886,GO:0006816,GO:0007267,GO:0008066,GO:0009611,GO:0009630,GO:0009864,GO:0016021,GO:0019722,GO:0045087,GO:0050832,GO:0071230	ionotropic glutamate receptor activity|calcium channel activity|intracellular|plasma membrane|calcium ion transport|cell-cell signaling|glutamate receptor activity|response to wounding|gravitropism|induced systemic resistance, jasmonic acid mediated signaling pathway|integral component of membrane|calcium-mediated signaling|innate immune response|defense response to fungus|cellular response to am…
NbS00028520g0002	345.607	79.6386	611.575	7.67938	2.94099	0.000137999	0.0223117	Up	2.38968	16.746	PREDICTED: probable LRR receptor-like serine/threonine-protein kinase At4g36180 [Nicotiana sylvestris]	GO:0005576,GO:0005618,GO:0006952,GO:0016020	extracellular region|cell wall|defense response|membrane
NbS00028598g0001	43.5646	2.81077	84.3184	29.9983	4.90681	7.92e-05	0.0148798	Up	0.0934047	3.12185	PREDICTED: E3 ubiquitin-protein ligase PUB23-like [Nicotiana tabacum]	GO:0004842,GO:0005829,GO:0006952,GO:0009414,GO:0010200,GO:0016567,GO:0051865	ubiquitin-protein transferase activity|cytosol|defense response|response to water deprivation|response to chitin|protein ubiquitination|protein autoubiquitination
NbS00028638g0003	481.828	123.674	839.982	6.7919	2.76382	0.000280955	0.0366844	Up	1.62692	9.34093	PREDICTED: alpha-xylosidase 1-like [Nicotiana sylvestris]	GO:0004553,GO:0005975,GO:0030246,GO:0061720,GO:1990929	hydrolase activity, hydrolyzing O-glycosyl compounds|carbohydrate metabolic process|carbohydrate binding|6-sulfoquinovose(1-) catabolic process to glycerone phosphate and 3-sulfolactaldehyde|sulfoquinovosidase activity
NbS00028642g0020	17.0119	0.936925	33.087	35.3144	5.14219	0.00243302	0.168045	Up	0.0357994	0.641447	PREDICTED: ammonium transporter 3 member 1-like [Nicotiana sylvestris]	GO:0008519,GO:0016021	ammonium transmembrane transporter activity|integral component of membrane
NbS00028720g0002	388.375	208.934	567.815	2.71767	1.44237	0.0471279	0.91315	Up	2.88112	6.7175	PREDICTED: receptor-like protein kinase BRI1-like 3 [Nicotiana tomentosiformis]
NbS00028762g0010	331.435	60.9001	601.969	9.88454	3.30517	2.67e-05	0.0065742	Up	1.66062	5.14812	caffeoyl CoA O-methyltransferase [Petunia x hybrida]	GO:0009809,GO:0042409,GO:0046872	lignin biosynthetic process|caffeoyl-CoA O-methyltransferase activity|metal ion binding
NbS00028792g0005	324.939	169.583	480.295	2.8322	1.50193	0.0401133	0.857281	Up	3.30937	10.0984	PREDICTED: non-specific lipid-transfer protein-like protein At2g13820 [Nicotiana tabacum]	GO:0005576,GO:0005886,GO:0006869,GO:0008289,GO:0046658	extracellular region|plasma membrane|lipid transport|lipid binding|anchored component of plasma membrane
NbS00028837g0007	5.33661	0	10.6732	Inf	Inf	0.0422367	0.872184	Up	0	0
NbS00028855g0009	19.3543	5.62155	33.087	5.88574	2.55722	0.0463506	0.904878	Up	0.11703	0.982946	PREDICTED: trans-resveratrol di-O-methyltransferase-like [Nicotiana tabacum]	GO:0008171,GO:0046983	O-methyltransferase activity|protein dimerization activity
NbS00028906g0101	8.00491	0	16.0098	Inf	Inf	0.0124173	0.45164	Up	0	0.50714	PREDICTED: mitogen-activated protein kinase kinase kinase 3-like [Nicotiana tomentosiformis]	GO:0004674,GO:0004702,GO:0004709,GO:0005524,GO:0005634,GO:0005737,GO:0006970,GO:0007346,GO:0009737,GO:0009738,GO:0023014,GO:0031098,GO:0032147	protein serine/threonine kinase activity|signal transducer, downstream of receptor, with serine/threonine kinase activity|MAP kinase kinase kinase activity|ATP binding|nucleus|cytoplasm|response to osmotic stress|regulation of mitotic cell cycle|response to abscisic acid|abscisic acid-activated signaling pathway|signal transduction by protein phosphorylation|stress-activated protein kinase signal…
NbS00028913g0011	454.655	192.07	717.24	3.73427	1.90083	0.00975145	0.398205	Up	6.07816	20.2823	PREDICTED: myb-related protein Myb4-like [Nicotiana sylvestris]	GO:0000981,GO:0001135,GO:0003700,GO:0005634,GO:0006351,GO:0006357,GO:0009409,GO:0009414,GO:0009651,GO:0009723,GO:0009733,GO:0009753,GO:0010200,GO:0030154,GO:0043565,GO:0044212,GO:0046686	RNA polymerase II transcription factor activity, sequence-specific DNA binding|transcription factor activity, RNA polymerase II transcription factor recruiting|DNA binding transcription factor activity|nucleus|transcription, DNA-templated|regulation of transcription from RNA polymerase II promoter|response to cold|response to water deprivation|response to salt stress|response to ethylene|response…
NbS00028917g0013	7.47125	0	14.9425	Inf	Inf	0.015641	0.520431	Up	0	0.55614	PREDICTED: cytochrome P450 83B1-like isoform X1 [Nicotiana sylvestris]	GO:0000162,GO:0005506,GO:0005739,GO:0005783,GO:0005886,GO:0009641,GO:0009682,GO:0009684,GO:0009759,GO:0010114,GO:0016020,GO:0016021,GO:0016709,GO:0020037,GO:0040008,GO:0042742,GO:0048830,GO:0052544	tryptophan biosynthetic process|iron ion binding|mitochondrion|endoplasmic reticulum|plasma membrane|shade avoidance|induced systemic resistance|indoleacetic acid biosynthetic process|indole glucosinolate biosynthetic process|response to red light|membrane|integral component of membrane|oxidoreductase activity, acting on paired donors, with incorporation or reduction of molecular oxygen, NAD(P)H …
NbS00028949g0004	3545.58	706.441	6384.72	9.03786	3.17598	0.000961982	0.0912567	Up	59.9215	490.881	PREDICTED: uncharacterized protein LOC104216072 [Nicotiana sylvestris]
NbS00029024g0002	309.871	133.043	486.699	3.6582	1.87113	0.0116397	0.434229	Up	22.4774	80.3286	PREDICTED: uncharacterized protein LOC107030660 [Solanum pennellii]
NbS00029041g0004	13.1459	2.81077	23.4811	8.35395	3.06246	0.0425543	0.873311	Up	0	0.973042	PREDICTED: polygalacturonase-like [Nicotiana sylvestris]	GO:0004650,GO:0005576,GO:0005618,GO:0005975,GO:0009835,GO:0071555	polygalacturonase activity|extracellular region|cell wall|carbohydrate metabolic process|fruit ripening|cell wall organization	ko00040,ko00500	Pentose and glucuronate interconversions|Starch and sucrose metabolism
NbS00029085g0028	35.3762	13.1169	57.6354	4.39396	2.13552	0.0452983	0.896764	Up	0.0892458	0.36403	PREDICTED: putative cyclic nucleotide-gated ion channel 8 isoform X1 [Nicotiana sylvestris]	GO:0005249,GO:0005516,GO:0005887,GO:0009860,GO:0030552,GO:0030553,GO:0042391	voltage-gated potassium channel activity|calmodulin binding|integral component of plasma membrane|pollen tube growth|cAMP binding|cGMP binding|regulation of membrane potential
NbS00029089g0005	8.53857	0	17.0771	Inf	Inf	0.00991836	0.400204	Up	0	0.0399098	PREDICTED: nucleobase-ascorbate transporter 7-like [Nicotiana tomentosiformis]	GO:0005886,GO:0009506,GO:0016021,GO:0022857	plasma membrane|plasmodesma|integral component of membrane|transmembrane transporter activity
NbS00029104g0001	81.9592	26.2339	137.684	5.24834	2.39186	0.0080829	0.358509	Up	0.32524	2.11251	PREDICTED: pentatricopeptide repeat-containing protein At2g15980 [Nicotiana tomentosiformis]
NbS00029135g0002	548.693	14.0539	1083.33	77.0842	6.26836	1.16e-11	2.46e-08	Up	2.72169	208.734	PREDICTED: uncharacterized protein LOC104248994 [Nicotiana sylvestris]
NbS00029147g0001	322.582	73.0801	572.084	7.82818	2.96868	0.000127471	0.0213137	Up	6.44133	26.4211
NbS00029150g0017	81.4135	18.7385	144.088	7.68943	2.94288	0.0015714	0.126812	Up	0.697266	3.67154	PREDICTED: uncharacterized protein LOC104217556 [Nicotiana sylvestris]
NbS00029208g0004	657.856	32.7924	1282.92	39.1225	5.28993	1.3e-09	1.64e-06	Up	2.41772	109.362	PREDICTED: uncharacterized protein LOC104225821 isoform X2 [Nicotiana sylvestris]
NbS00029296g0002	99.3865	36.5401	162.233	4.43986	2.15052	0.0125852	0.456318	Up	3.93351	18.3293	PREDICTED: uncharacterized protein LOC107799390 [Nicotiana tabacum]
NbS00029402g0014	362.034	173.331	550.738	3.17738	1.66784	0.0227871	0.640332	Up	5.26086	14.6185	PREDICTED: U-box domain-containing protein 7 [Nicotiana sylvestris]	GO:0004842,GO:0016567,GO:0070696	ubiquitin-protein transferase activity|protein ubiquitination|transmembrane receptor protein serine/threonine kinase binding
NbS00029423g0004	8259.29	2211.14	14307.4	6.47061	2.6939	0.0206908	0.607954	Up	75.1318	395.556	PREDICTED: 5-epi-aristolochene synthase-like [Nicotiana sylvestris]	GO:0000287,GO:0005737,GO:0006952,GO:0010333,GO:0016114,GO:0102698	magnesium ion binding|cytoplasm|defense response|terpene synthase activity|terpenoid biosynthetic process|5-epi-aristolochene synthase activity
NbS00029424g0008	85.2384	32.7924	137.684	4.19867	2.06993	0.0191467	0.585349	Up	0.811807	3.06154	PREDICTED: probable indole-3-acetic acid-amido synthetase GH3.1 [Nicotiana tomentosiformis]	GO:0009733,GO:0016874	response to auxin|ligase activity	ko04075	Plant hormone signal transduction
NbS00029442g0007	9.00703	0.936925	17.0771	18.2268	4.18799	0.0317834	0.762326	Up	0	0.284348	PREDICTED: protein ECERIFERUM 1-like [Nicotiana sylvestris]	GO:0005506,GO:0005789,GO:0006629,GO:0008610,GO:0009414,GO:0010025,GO:0016021,GO:0016491,GO:0042742,GO:0043447,GO:0050832	iron ion binding|endoplasmic reticulum membrane|lipid metabolic process|lipid biosynthetic process|response to water deprivation|wax biosynthetic process|integral component of membrane|oxidoreductase activity|defense response to bacterium|alkane biosynthetic process|defense response to fungus	ko00073	Cutin, suberine and wax biosynthesis
NbS00029517g0007	142.898	47.7832	238.013	4.9811	2.31646	0.00459017	0.253712	Up	0.534557	2.77073	PREDICTED: ethylene-responsive transcription factor ABR1-like [Nicotiana tomentosiformis]	GO:0003677,GO:0003700,GO:0005634,GO:0006351,GO:0009873,GO:0045893,GO:0048510	DNA binding|DNA binding transcription factor activity|nucleus|transcription, DNA-templated|ethylene-activated signaling pathway|positive regulation of transcription, DNA-templated|regulation of timing of transition from vegetative to reproductive phase
NbS00029633g0002	308.755	103.062	514.449	4.99166	2.31952	0.00210614	0.15273	Up	7.28294	32.7072	PREDICTED: protein BPS1, chloroplastic-like [Nicotiana sylvestris]	GO:0005886,GO:0009507,GO:0009793,GO:0048364,GO:0048367	plasma membrane|chloroplast|embryo development ending in seed dormancy|root development|shoot system development
NbS00029699g0011	19.0814	1.87385	36.2889	19.366	4.27545	0.00405331	0.233903	Up	0.18493	2.76075	PREDICTED: putative germin-like protein 2-3 [Nicotiana sylvestris]	GO:0005618,GO:0030145,GO:0045735,GO:0048046	cell wall|manganese ion binding|nutrient reservoir activity|apoplast
NbS00029709g0125	65.6765	22.4862	108.867	4.84149	2.27545	0.0152833	0.51109	Up	0.557239	3.21348	PREDICTED: probable glycosyltransferase At5g03795 [Nicotiana tomentosiformis]	GO:0000139,GO:0006486,GO:0016021,GO:0016757,GO:0071555	Golgi membrane|protein glycosylation|integral component of membrane|transferase activity, transferring glycosyl groups|cell wall organization
NbS00029909g0006	19.7454	0	39.4909	Inf	Inf	0.000231802	0.0321933	Up	0	0.776897	PREDICTED: casein kinase I-like [Nicotiana tomentosiformis]	GO:0004674,GO:0005524,GO:0005634,GO:0005737,GO:0006897,GO:0008360,GO:0009506,GO:0018105	protein serine/threonine kinase activity|ATP binding|nucleus|cytoplasm|endocytosis|regulation of cell shape|plasmodesma|peptidyl-serine phosphorylation
NbS00029987g0001	354.433	175.205	533.661	3.04592	1.60688	0.0280651	0.717969	Up	6.84366	18.1065	PREDICTED: histidine decarboxylase-like [Nicotiana tomentosiformis]	GO:0004398,GO:0019752,GO:0030170	histidine decarboxylase activity|carboxylic acid metabolic process|pyridoxal phosphate binding	ko00340	Histidine metabolism
NbS00030042g0014	104.943	48.7201	161.166	3.30799	1.72595	0.039905	0.854008	Up	1.04329	2.34392	PREDICTED: sugar transporter ERD6-like 7 [Nicotiana sylvestris]	GO:0005351,GO:0005355,GO:0005773,GO:0005774,GO:0006829,GO:0009507,GO:0009705,GO:0016021,GO:0035428,GO:0046323	sugar:proton symporter activity|glucose transmembrane transporter activity|vacuole|vacuolar membrane|zinc II ion transport|chloroplast|plant-type vacuole membrane|integral component of membrane|hexose transmembrane transport|glucose import
NbS00030058g0005	42.094	0.936925	83.2511	88.8557	6.47339	1.03e-05	0.00326398	Up	0	1.68519	PREDICTED: ELMO domain-containing protein A isoform X1 [Nicotiana sylvestris]	GO:0005737,GO:0030587,GO:0030837,GO:0045159,GO:0048870,GO:0050764	cytoplasm|sorocarp development|negative regulation of actin filament polymerization|myosin II binding|cell motility|regulation of phagocytosis
NbS00030058g0116	1621.6	792.638	2450.57	3.09166	1.62838	0.0412082	0.865559	Up	19.5118	50.1936	PREDICTED: bifunctional epoxide hydrolase 2-like [Nicotiana tomentosiformis]	GO:0000287,GO:0004301,GO:0005777,GO:0009636,GO:0019439,GO:0033885,GO:0042577,GO:0046839	magnesium ion binding|epoxide hydrolase activity|peroxisome|response to toxic substance|aromatic compound catabolic process|10-hydroxy-9-(phosphonooxy)octadecanoate phosphatase activity|lipid phosphatase activity|phospholipid dephosphorylation
NbS00030061g0005	8.00491	0	16.0098	Inf	Inf	0.0124173	0.45164	Up	0	0.816328	PREDICTED: ethylene-responsive transcription factor 2-like [Nicotiana tabacum]	GO:0003677,GO:0003700,GO:0005634,GO:0006351,GO:0006952,GO:0009873,GO:0010087,GO:0010200,GO:0051301	DNA binding|DNA binding transcription factor activity|nucleus|transcription, DNA-templated|defense response|ethylene-activated signaling pathway|phloem or xylem histogenesis|response to chitin|cell division
NbS00030061g0010	5.33661	0	10.6732	Inf	Inf	0.0422367	0.872184	Up	0	7.50641	PREDICTED: phospholipase A1-Ibeta2, chloroplastic-like [Nicotiana sylvestris]	GO:0004806,GO:0008970,GO:0009507,GO:0016042,GO:0047714	triglyceride lipase activity|phosphatidylcholine 1-acylhydrolase activity|chloroplast|lipid catabolic process|galactolipase activity
NbS00030213g0004	174.828	33.7293	315.927	9.36655	3.22752	0.000102589	0.017894	Up	2.51955	27.324	PREDICTED: proline-rich protein 1 [Nicotiana tomentosiformis]	GO:0005576,GO:0005618,GO:2000033,GO:2000280	extracellular region|cell wall|regulation of seed dormancy process|regulation of root development
NbS00030225g0001	213.177	111.494	314.86	2.82401	1.49774	0.0470613	0.91224	Up	2.3196	5.42748	PREDICTED: putative F-box protein At1g49610 [Nicotiana tomentosiformis]
NbS00030314g0014	28.6221	2.81077	54.4334	19.366	4.27545	0.00114289	0.102694	Up	0.0649325	1.07969	PREDICTED: uncharacterized protein LOC104225252 [Nicotiana sylvestris]
NbS00030342g0001	229.892	93.6925	366.091	3.90737	1.9662	0.00968293	0.396596	Up	8.47486	24.5109	PREDICTED: uncharacterized protein LOC107792919 [Nicotiana tabacum]
NbS00030432g0011	30.4959	6.55847	54.4334	8.29971	3.05306	0.00896903	0.379714	Up	0.251967	2.88255	PREDICTED: protein trichome birefringence-like 4 [Nicotiana sylvestris]	GO:0005768,GO:0005794,GO:0005802,GO:0009827,GO:0016021,GO:0016413,GO:0030244,GO:0045489	endosome|Golgi apparatus|trans-Golgi network|plant-type cell wall modification|integral component of membrane|O-acetyltransferase activity|cellulose biosynthetic process|pectin biosynthetic process
NbS00030446g0004	84.5623	27.1708	141.954	5.22449	2.38529	0.00786086	0.351343	Up	0.453676	2.24274	PREDICTED: subtilisin-like protease [Nicotiana sylvestris]	GO:0004252,GO:0005576,GO:0005618,GO:0009505,GO:0010214,GO:0048046,GO:0048359,GO:0080001	serine-type endopeptidase activity|extracellular region|cell wall|plant-type cell wall|seed coat development|apoplast|mucilage metabolic process involved in seed coat development|mucilage extrusion from seed coat
NbS00030546g0115	34.4924	2.81077	66.1739	23.543	4.55722	0.000373542	0.0453351	Up	0.173869	5.18714	PREDICTED: pathogenesis-related protein STH-2-like [Nicotiana sylvestris]	GO:0006952,GO:0009607	defense response|response to biotic stimulus
NbS00030547g0010	344.281	167.71	520.853	3.10568	1.63491	0.0256999	0.681078	Up	2.65025	7.59888	PREDICTED: mitochondrial substrate carrier family protein P [Nicotiana sylvestris]	GO:0005739,GO:0005743,GO:0006839,GO:0015217,GO:0015228,GO:0015866,GO:0016021,GO:0080122,GO:1990559	mitochondrion|mitochondrial inner membrane|mitochondrial transport|ADP transmembrane transporter activity|coenzyme A transmembrane transporter activity|ADP transport|integral component of membrane|AMP transmembrane transporter activity|mitochondrial coenzyme A transmembrane transport
NbS00030602g0015	648.692	141.476	1155.91	8.17038	3.0304	9.15e-05	0.0163668	Up	4.929	29.5109	PREDICTED: lignin-forming anionic peroxidase-like [Nicotiana sylvestris]	GO:0004601,GO:0005576,GO:0006979,GO:0020037,GO:0042744,GO:0046872	peroxidase activity|extracellular region|response to oxidative stress|heme binding|hydrogen peroxide catabolic process|metal ion binding	ko00940	Phenylpropanoid biosynthesis
NbS00030640g0003	4420.47	1132.74	7708.2	6.8049	2.76657	0.00522803	0.275183	Up	21.9745	129.684	PREDICTED: trans-cinnamate 4-monooxygenase-like [Nicotiana sylvestris]	GO:0005506,GO:0016710,GO:0020037	iron ion binding|trans-cinnamate 4-monooxygenase activity|heme binding	ko00130,ko01220,ko00945,ko00940,ko00360,ko00941	Ubiquinone and other terpenoid-quinone biosynthesis|Degradation of aromatic compounds|Stilbenoid, diarylheptanoid and gingerol biosynthesis|Phenylpropanoid biosynthesis|Phenylalanine metabolism|Flavonoid biosynthesis
NbS00030754g0008	610.419	193.007	1027.83	5.32537	2.41288	0.00135076	0.115418	Up	4.44213	21.1784	PREDICTED: probable inactive receptor kinase At4g23740 [Nicotiana sylvestris]
NbS00030796g0003	10.6732	0	21.3464	Inf	Inf	0.00426203	0.242784	Up	0	0.0782167	PREDICTED: uncharacterized protein LOC107773354 [Nicotiana tabacum]
NbS00030827g0003	899.322	105.873	1692.77	15.9888	3.99899	1.29e-06	0.000606029	Up	5.24173	82.7192	PREDICTED: probable serine/threonine-protein kinase At1g18390 [Nicotiana sylvestris]	GO:0016021,GO:0043161,GO:0046872,GO:0061630	integral component of membrane|proteasome-mediated ubiquitin-dependent protein catabolic process|metal ion binding|ubiquitin protein ligase activity
NbS00030874g0001	16.3479	2.81077	29.885	10.6323	3.41038	0.0181094	0.563598	Up	0	1.3794	PREDICTED: uncharacterized protein LOC107825515 [Nicotiana tabacum]
NbS00030881g0008	781.646	393.508	1169.78	2.9727	1.57178	0.033648	0.781412	Up	5.99048	16.4671	PREDICTED: embryogenesis-associated protein EMB8-like isoform X2 [Nicotiana sylvestris]	GO:0052689	carboxylic ester hydrolase activity
NbS00030956g0005	127.06	29.9816	224.138	7.47584	2.90224	0.000703185	0.0732873	Up	2.8028	15.424	PREDICTED: uncharacterized protein LOC107774328 [Nicotiana tabacum]
NbS00030956g0018	25.7582	5.62155	45.8948	8.16409	3.02929	0.0130559	0.463617	Up	0.204524	0.676947	PREDICTED: putative FBD-associated F-box protein At5g56400 isoform X1 [Nicotiana sylvestris]
NbS00030991g0007	116.973	21.5493	212.397	9.85634	3.30105	0.000202602	0.029247	Up	1.25497	8.33132	PREDICTED: probable galacturonosyltransferase-like 10 [Nicotiana sylvestris]	GO:0000139,GO:0000271,GO:0005794,GO:0006979,GO:0016021,GO:0016757,GO:0045489,GO:0047262,GO:0071555	Golgi membrane|polysaccharide biosynthetic process|Golgi apparatus|response to oxidative stress|integral component of membrane|transferase activity, transferring glycosyl groups|pectin biosynthetic process|polygalacturonate 4-alpha-galacturonosyltransferase activity|cell wall organization
NbS00031130g0003	287.662	53.4047	521.92	9.77292	3.28879	3.32e-05	0.00794827	Up	2.61483	26.4254	PREDICTED: HVA22-like protein e [Nicotiana tomentosiformis]	GO:0009409,GO:0009414,GO:0009737,GO:0016021,GO:0042538	response to cold|response to water deprivation|response to abscisic acid|integral component of membrane|hyperosmotic salinity response
NbS00031476g0001	167.446	47.7832	287.109	6.00859	2.58703	0.00138132	0.116741	Up	1.78617	8.82164	PREDICTED: mitogen-activated protein kinase kinase kinase 3-like [Nicotiana sylvestris]	GO:0004674,GO:0004702,GO:0004709,GO:0005524,GO:0005634,GO:0005737,GO:0006970,GO:0007346,GO:0009737,GO:0009738,GO:0023014,GO:0031098,GO:0032147	protein serine/threonine kinase activity|signal transducer, downstream of receptor, with serine/threonine kinase activity|MAP kinase kinase kinase activity|ATP binding|nucleus|cytoplasm|response to osmotic stress|regulation of mitotic cell cycle|response to abscisic acid|abscisic acid-activated signaling pathway|signal transduction by protein phosphorylation|stress-activated protein kinase signal…
NbS00031484g0001	229.38	24.36	434.4	17.8325	4.15643	9.74e-07	0.000486829	Up	1.03338	18.1264	PREDICTED: beta-glucosidase 18-like [Nicotiana sylvestris]	GO:0005975,GO:0008422,GO:0102483,GO:1901657	carbohydrate metabolic process|beta-glucosidase activity|scopolin beta-glucosidase activity|glycosyl compound metabolic process	ko00940,ko00460,ko00500	Phenylpropanoid biosynthesis|Cyanoamino acid metabolism|Starch and sucrose metabolism
NbS00031624g0002	18.0793	0.936925	35.2216	37.5928	5.23238	0.00180901	0.136951	Up	0.0289446	0.657306	PREDICTED: protein ATAF2-like [Nicotiana sylvestris]	GO:0003700,GO:0005634,GO:0006351,GO:0008283,GO:0043565,GO:0071365	DNA binding transcription factor activity|nucleus|transcription, DNA-templated|cell proliferation|sequence-specific DNA binding|cellular response to auxin stimulus
NbS00031659g0001	59.729	15.9277	103.53	6.5	2.70044	0.00573573	0.29147	Up	1.06775	5.59604	PREDICTED: protein DETOXIFICATION 49-like [Nicotiana tabacum]	GO:0006855,GO:0015238,GO:0015297,GO:0016021	drug transmembrane transport|drug transmembrane transporter activity|antiporter activity|integral component of membrane
NbS00031665g0003	504.454	89.9448	918.964	10.217	3.3529	1.82e-05	0.00486435	Up	4.64537	40.4806	PREDICTED: U-box domain-containing protein 21-like [Nicotiana sylvestris]	GO:0004842,GO:0010200	ubiquitin-protein transferase activity|response to chitin
NbS00031693g0011	21.9574	6.55847	37.3563	5.69588	2.50992	0.0418398	0.870174	Up	0.349275	1.3557	PREDICTED: bifunctional monodehydroascorbate reductase and carbonic anhydrase nectarin-3-like [Nicotiana sylvestris]	GO:0000305,GO:0004089,GO:0005576,GO:0006730,GO:0006885,GO:0008270,GO:0016656	response to oxygen radical|carbonate dehydratase activity|extracellular region|one-carbon metabolic process|regulation of pH|zinc ion binding|monodehydroascorbate reductase (NADH) activity	ko00910	Nitrogen metabolism
NbS00031733g0003	100.27	46.8462	153.694	3.28082	1.71406	0.042864	0.875832	Up	1.23513	3.41465	PREDICTED: uncharacterized protein LOC104221562 [Nicotiana sylvestris]
NbS00031764g0007	925.677	440.355	1411	3.20423	1.67998	0.0253055	0.675188	Up	5.90411	16.4221	PREDICTED: probable low-specificity L-threonine aldolase 1 [Nicotiana tabacum]	GO:0004793,GO:0005829,GO:0006545,GO:0006567,GO:0008732	threonine aldolase activity|cytosol|glycine biosynthetic process|threonine catabolic process|L-allo-threonine aldolase activity	ko00260,ko01230	Glycine, serine and threonine metabolism|Biosynthesis of amino acids
NbS00031800g0006	372.314	94.6294	649.999	6.86889	2.78008	0.00027354	0.0360198	Up	2.59639	16.104	PREDICTED: high affinity nitrate transporter 2.7 [Nicotiana tabacum]	GO:0005886,GO:0009705,GO:0015112,GO:0015706,GO:0016021,GO:0042128,GO:0071249	plasma membrane|plant-type vacuole membrane|nitrate transmembrane transporter activity|nitrate transport|integral component of membrane|nitrate assimilation|cellular response to nitrate	ko00910	Nitrogen metabolism
NbS00031941g0004	23.2203	3.7477	42.6929	11.3918	3.50992	0.00714342	0.330067	Up	0.316418	2.88006	PREDICTED: 40S ribosomal protein S15-like [Nicotiana tabacum]	GO:0000028,GO:0003723,GO:0003735,GO:0006412,GO:0022627	ribosomal small subunit assembly|RNA binding|structural constituent of ribosome|translation|cytosolic small ribosomal subunit	ko03010	Ribosome
NbS00031974g0028	137.566	9.36925	265.763	28.3655	4.82606	4.5e-07	0.000243248	Up	0	0.105053	PREDICTED: uncharacterized protein LOC101263408 [Solanum lycopersicum]
NbS00032025g0102	632.712	325.113	940.31	2.89226	1.5322	0.0362047	0.809087	Up	13.2375	47.6002	PREDICTED: uncharacterized protein LOC104236994 [Nicotiana sylvestris]
NbS00032073g0002	374.123	99.314	648.931	6.53414	2.708	0.000375408	0.0454197	Up	2.64739	15.2442	PREDICTED: heat shock 70 kDa protein [Nicotiana sylvestris]	GO:0005524	ATP binding	ko04010,ko04141,ko03040,ko04144	MAPK signaling pathway|Protein processing in endoplasmic reticulum|Spliceosome|Endocytosis
NbS00032094g0019	287.805	59.0263	516.584	8.75176	3.12957	6.83e-05	0.013182	Up	1.01016	7.97973	PREDICTED: laccase-14-like [Nicotiana tabacum]	GO:0005507,GO:0016722,GO:0046274,GO:0048046,GO:0052716	copper ion binding|oxidoreductase activity, oxidizing metal ions|lignin catabolic process|apoplast|hydroquinone:oxygen oxidoreductase activity
NbS00032107g0001	61.5135	5.62155	117.405	20.8849	4.38439	5.96e-05	0.0119897	Up	0.0433139	2.63773	PREDICTED: 1-aminocyclopropane-1-carboxylate synthase 3 [Nicotiana sylvestris]	GO:0009693,GO:0009835,GO:0016847,GO:0030170	ethylene biosynthetic process|fruit ripening|1-aminocyclopropane-1-carboxylate synthase activity|pyridoxal phosphate binding	ko00270	Cysteine and methionine metabolism
NbS00032161g0008	6.40393	0	12.8079	Inf	Inf	0.0253179	0.675188	Up	0	0.344836	PREDICTED: BTB/POZ domain-containing protein At5g48130 [Nicotiana sylvestris]	GO:0016567	protein ubiquitination
NbS00032167g0010	260.25	56.2155	464.285	8.25902	3.04597	0.00011167	0.0189444	Up	1.51514	13.9784	PREDICTED: premnaspirodiene oxygenase-like [Nicotiana sylvestris]	GO:0004497,GO:0005506,GO:0016021,GO:0016705,GO:0020037	monooxygenase activity|iron ion binding|integral component of membrane|oxidoreductase activity, acting on paired donors, with incorporation or reduction of molecular oxygen|heme binding	ko00140	Steroid hormone biosynthesis
NbS00032208g0004	10.5428	1.87385	19.2118	10.2526	3.35791	0.0458006	0.898466	Up	0	1.3562	PREDICTED: uncharacterized protein LOC104228457 [Nicotiana sylvestris]
NbS00032224g0004	96.8775	11.2431	182.512	16.2332	4.02088	3.04e-05	0.00736243	Up	0.309066	3.53785	PREDICTED: uncharacterized protein LOC104091212 isoform X1 [Nicotiana tomentosiformis]
NbS00032243g0025	10092.4	2802.34	17382.4	6.20281	2.63292	0.0331783	0.774599	Up	92.8492	504.455	PREDICTED: premnaspirodiene oxygenase-like [Nicotiana sylvestris]	GO:0004497,GO:0005506,GO:0016021,GO:0016705,GO:0020037	monooxygenase activity|iron ion binding|integral component of membrane|oxidoreductase activity, acting on paired donors, with incorporation or reduction of molecular oxygen|heme binding
NbS00032262g0001	29.7015	10.3062	49.0968	4.76382	2.25212	0.0444094	0.895659	Up	0	5.59694	PREDICTED: uncharacterized protein LOC104116474 [Nicotiana tomentosiformis]
NbS00032295g0001	522.618	143.349	901.887	6.29152	2.65341	0.000462299	0.0534553	Up	5.78853	32.9541	hypothetical protein [Nicotiana benthamiana]	GO:0004842,GO:0006952	ubiquitin-protein transferase activity|defense response
NbS00032415g0006	5.87027	0	11.7405	Inf	Inf	0.032568	0.76637	Up	0	0.234554	PREDICTED: pectate lyase-like [Nicotiana sylvestris]	GO:0030570,GO:0045490,GO:0046872	pectate lyase activity|pectin catabolic process|metal ion binding	ko00040,ko02024	Pentose and glucuronate interconversions|Quorum sensing
NbS00032487g0008	554.785	110.557	999.013	9.03617	3.17571	4.32e-05	0.0097553	Up	4.58705	36.9311	PREDICTED: protein trichome birefringence-like 39 [Nicotiana sylvestris]	GO:0005773,GO:0005794,GO:0009506,GO:0016021,GO:0016413,GO:0071554	vacuole|Golgi apparatus|plasmodesma|integral component of membrane|O-acetyltransferase activity|cell wall organization or biogenesis
NbS00032575g0003	100.963	21.5493	180.377	8.37046	3.06531	0.000657553	0.0696242	Up	0.563833	7.30527	PREDICTED: 22.0 kDa heat shock protein-like [Nicotiana tabacum]	GO:0005788	endoplasmic reticulum lumen	ko04141	Protein processing in endoplasmic reticulum
NbS00032586g0003	3082.77	1375.41	4790.14	3.48271	1.80021	0.0428567	0.875832	Up	97.9854	290.807	BTB/POZ domain-containing protein At5g41330-like [Nicotiana tabacum]	GO:0016567,GO:0051260	protein ubiquitination|protein homooligomerization
NbS00032586g0013	696.478	321.365	1071.59	3.3345	1.73747	0.0187002	0.575275	Up	3.85575	2.48245	PREDICTED: BTB/POZ domain-containing protein At5g41330 [Nicotiana tomentosiformis]	GO:0016567,GO:0051260	protein ubiquitination|protein homooligomerization
NbS00032587g0004	225.521	72.1432	378.899	5.25204	2.39288	0.0020023	0.148206	Up	4.12678	17.9914	PREDICTED: zeatin O-glucosyltransferase-like [Nicotiana sylvestris]	GO:0006486,GO:0009690,GO:0016758,GO:0050404	protein glycosylation|cytokinin metabolic process|transferase activity, transferring hexosyl groups|zeatin O-beta-D-xylosyltransferase activity	ko00908	Zeatin biosynthesis
NbS00032630g0001	416.859	167.71	666.009	3.9712	1.98958	0.00703211	0.328847	Up	1.41568	57.1715
NbS00032670g0021	1866.94	204.25	3529.63	17.281	4.11111	4.98e-06	0.00179547	Up	7.01558	101.482	PREDICTED: peptide methionine sulfoxide reductase [Nicotiana sylvestris]	GO:0008113	peptide-methionine (S)-S-oxide reductase activity
NbS00032690g0006	39.7758	11.2431	68.3086	6.0756	2.60303	0.0143443	0.493282	Up	0.238505	1.66029	PREDICTED: cytochrome P450 98A2-like isoform X1 [Nicotiana sylvestris]	GO:0005506,GO:0009809,GO:0016020,GO:0016021,GO:0016709,GO:0020037	iron ion binding|lignin biosynthetic process|membrane|integral component of membrane|oxidoreductase activity, acting on paired donors, with incorporation or reduction of molecular oxygen, NAD(P)H as one donor, and incorporation of one atom of oxygen|heme binding	ko00940,ko00945,ko00941	Phenylpropanoid biosynthesis|Stilbenoid, diarylheptanoid and gingerol biosynthesis|Flavonoid biosynthesis
NbS00032820g0008	135.178	59.0263	211.33	3.58027	1.84007	0.0229002	0.642021	Up	3.2094	9.74109	PREDICTED: mavicyanin-like [Nicotiana tabacum]	GO:0009055,GO:0046872	electron transfer activity|metal ion binding
NbS00032837g0003	248.319	20.6123	476.025	23.0942	4.52946	1.47e-07	9.12e-05	Up	0.625137	14.2904	PREDICTED: putative receptor-like protein kinase At1g72540 [Nicotiana tabacum]
NbS00032879g0004	32.8382	11.2431	54.4334	4.84149	2.27545	0.0374742	0.822432	Up	1.71159	4.14065	PREDICTED: uncharacterized protein LOC104249104 [Nicotiana sylvestris]
NbS00032879g0006	336.701	100.251	573.152	5.71717	2.5153	0.000900256	0.0873624	Up	8.13984	58.9134	PREDICTED: uncharacterized protein LOC104117032 [Nicotiana tomentosiformis]
NbS00033034g0004	70.5205	6.55847	134.483	20.5052	4.35791	3.74e-05	0.00868467	Up	0.147354	5.10376	PREDICTED: vetispiradiene synthase 3-like [Nicotiana sylvestris]	GO:0000287,GO:0005737,GO:0010334,GO:0016114,GO:0016838,GO:0045339,GO:0051762	magnesium ion binding|cytoplasm|sesquiterpene synthase activity|terpenoid biosynthetic process|carbon-oxygen lyase activity, acting on phosphates|farnesyl diphosphate catabolic process|sesquiterpene biosynthetic process
NbS00033044g0001	26.4874	2.81077	50.1641	17.8471	4.15762	0.00176452	0.134901	Up	0.454148	0.917079	PREDICTED: MADS-box transcription factor 23-like [Nicotiana sylvestris]	GO:0000977,GO:0003700,GO:0005634,GO:0006351,GO:0009555,GO:0009908,GO:0009910,GO:0045944,GO:0046983,GO:0048577	RNA polymerase II regulatory region sequence-specific DNA binding|DNA binding transcription factor activity|nucleus|transcription, DNA-templated|pollen development|flower development|negative regulation of flower development|positive regulation of transcription from RNA polymerase II promoter|protein dimerization activity|negative regulation of short-day photoperiodism, flowering
NbS00033044g0002	17.9489	2.81077	33.087	11.7715	3.55722	0.01211	0.445694	Up	0	0	PREDICTED: MADS-box transcription factor 23-like [Nicotiana sylvestris]	GO:0000977,GO:0003700,GO:0005634,GO:0006351,GO:0008134,GO:0009908,GO:0010440,GO:0042803,GO:0045944	RNA polymerase II regulatory region sequence-specific DNA binding|DNA binding transcription factor activity|nucleus|transcription, DNA-templated|transcription factor binding|flower development|stomatal lineage progression|protein homodimerization activity|positive regulation of transcription from RNA polymerase II promoter
NbS00033094g0002	607.89	321.365	894.415	2.78317	1.47673	0.0429032	0.875832	Up	6.4292	16.267	PREDICTED: probable receptor-like protein kinase At5g47070 [Nicotiana sylvestris]
NbS00033104g0003	245.754	126.485	365.024	2.88591	1.52903	0.0401342	0.857333	Up	2.55669	6.6439	PREDICTED: probable mitochondrial chaperone BCS1-B [Nicotiana sylvestris]	GO:0005524,GO:0005783,GO:0016021,GO:0016887	ATP binding|endoplasmic reticulum|integral component of membrane|ATPase activity
NbS00033131g0004	1365.57	246.411	2484.72	10.0837	3.33395	6.24e-05	0.0123352	Up	6.72581	60.5009	PREDICTED: cannabidiolic acid synthase-like [Nicotiana sylvestris]	GO:0005576,GO:0005618,GO:0045551,GO:0050268,GO:0050660,GO:0052747	extracellular region|cell wall|cinnamyl-alcohol dehydrogenase activity|coniferyl-alcohol dehydrogenase activity|flavin adenine dinucleotide binding|sinapyl alcohol dehydrogenase activity
NbS00033156g0002	1325.18	351.347	2299.01	6.54342	2.71005	0.000791019	0.0795864	Up	3.50571	21.1126	PREDICTED: beta-fructofuranosidase, insoluble isoenzyme 1 [Nicotiana tomentosiformis]	GO:0004575,GO:0005576,GO:0005618,GO:0005975	sucrose alpha-glucosidase activity|extracellular region|cell wall|carbohydrate metabolic process	ko00500,ko00052	Starch and sucrose metabolism|Galactose metabolism
NbS00033245g0003	20.1487	1.87385	38.4236	20.5052	4.35791	0.00310566	0.196945	Up	0	3.27904	PREDICTED: uncharacterized protein LOC104212414 [Nicotiana sylvestris]
NbS00033285g0001	665.931	200.502	1131.36	5.64264	2.49637	0.000986696	0.0924689	Up	31.9531	180.6	PREDICTED: uncharacterized protein LOC104233217 [Nicotiana sylvestris]
NbS00033314g0003	879.391	31.8554	1726.93	54.2113	5.76052	2.04e-10	3.06e-07	Up	1.54625	74.1551	PREDICTED: uncharacterized protein LOC104245897 [Nicotiana sylvestris]
NbS00033372g0001	1694.68	26.2339	3363.13	128.198	7.00223	9.95e-12	2.46e-08	Up	3.33037	414.345
NbS00033844g0004	317.118	159.277	474.958	2.98196	1.57626	0.0317601	0.762326	Up	11.4682	30.1676	PREDICTED: intracellular ribonuclease LX-like [Nicotiana sylvestris]	GO:0003723,GO:0005737,GO:0033897	RNA binding|cytoplasm|ribonuclease T2 activity
NbS00033919g0004	112.544	46.8462	178.243	3.80485	1.92784	0.0210863	0.613209	Up	1.07478	4.21587	PREDICTED: probable protein phosphatase 2C 24 isoform X1 [Nicotiana sylvestris]	GO:0004721,GO:0004722,GO:0005634,GO:0005829,GO:0009409,GO:0009414,GO:0009737,GO:0009738,GO:0009788,GO:0010119,GO:0010360,GO:0019901,GO:0046872	phosphoprotein phosphatase activity|protein serine/threonine phosphatase activity|nucleus|cytosol|response to cold|response to water deprivation|response to abscisic acid|abscisic acid-activated signaling pathway|negative regulation of abscisic acid-activated signaling pathway|regulation of stomatal movement|negative regulation of anion channel activity|protein kinase binding|metal ion binding	ko04075	Plant hormone signal transduction
NbS00033978g0003	138.196	69.3324	207.06	2.98649	1.57845	0.0482841	0.922859	Up	2.47103	6.42377	PREDICTED: F-box protein At5g07670-like [Nicotiana sylvestris]
NbS00034016g0001	435.211	172.394	698.028	4.04903	2.01757	0.00630153	0.309307	Up	5.21562	18.5316	PREDICTED: zinc finger protein ZAT10-like [Nicotiana tomentosiformis]	GO:0000978,GO:0003700,GO:0005634,GO:0006351,GO:0010200,GO:0044212,GO:0046872,GO:0055062,GO:2000280	RNA polymerase II proximal promoter sequence-specific DNA binding|DNA binding transcription factor activity|nucleus|transcription, DNA-templated|response to chitin|transcription regulatory region DNA binding|metal ion binding|phosphate ion homeostasis|regulation of root development
NbS00034147g0011	214.747	50.5939	378.899	7.48902	2.90478	0.000267657	0.0356381	Up	0.997472	6.52828	PREDICTED: protein ATAF2-like [Nicotiana sylvestris]	GO:0003700,GO:0005634,GO:0006351,GO:0008283,GO:0043565,GO:0071365	DNA binding transcription factor activity|nucleus|transcription, DNA-templated|cell proliferation|sequence-specific DNA binding|cellular response to auxin stimulus
NbS00034204g0014	371.795	186.448	557.142	2.98819	1.57927	0.0305204	0.748643	Up	13.2844	29.6695	PREDICTED: thioredoxin M3, chloroplastic [Nicotiana sylvestris]	GO:0004791,GO:0006662,GO:0009507,GO:0009570,GO:0010497,GO:0010647,GO:0015035,GO:0016671,GO:0034599,GO:0045454,GO:0047134,GO:0048509	thioredoxin-disulfide reductase activity|glycerol ether metabolic process|chloroplast|chloroplast stroma|plasmodesmata-mediated intercellular transport|positive regulation of cell communication|protein disulfide oxidoreductase activity|oxidoreductase activity, acting on a sulfur group of donors, disulfide as acceptor|cellular response to oxidative stress|cell redox homeostasis|protein-disulfide r…
NbS00034384g0111	493.622	115.242	872.002	7.56672	2.91967	0.000139001	0.0223117	Up	3.88351	27.1185	PREDICTED: heat stress transcription factor B-3-like [Nicotiana tabacum]	GO:0003700,GO:0005634,GO:0005737,GO:0006351,GO:0043565,GO:0046686	DNA binding transcription factor activity|nucleus|cytoplasm|transcription, DNA-templated|sequence-specific DNA binding|response to cadmium ion
NbS00034407g0004	1551.15	578.083	2524.22	4.36653	2.12649	0.00829698	0.36179	Up	12.185	53.4012	PREDICTED: uncharacterized protein LOC104117795 [Nicotiana tomentosiformis]	GO:0050661,GO:0050664,GO:0051287,GO:0071949	NADP binding|oxidoreductase activity, acting on NAD(P)H, oxygen as acceptor|NAD binding|FAD binding
NbS00034511g0001	104.907	26.2339	183.579	6.99779	2.8069	0.0014395	0.120563	Up	1.21398	7.01931	PREDICTED: strictosidine synthase 1-like [Nicotiana sylvestris]	GO:0005773,GO:0005783,GO:0005886,GO:0009058,GO:0009505,GO:0009506,GO:0016020,GO:0016788	vacuole|endoplasmic reticulum|plasma membrane|biosynthetic process|plant-type cell wall|plasmodesma|membrane|hydrolase activity, acting on ester bonds
NbS00034553g0006	240.724	68.3955	413.053	6.03919	2.59435	0.000835931	0.0832047	Up	0	5.51817	PREDICTED: U6 snRNA-associated Sm-like protein LSm1 [Nicotiana tomentosiformis]	GO:0000290,GO:0000339,GO:0000932,GO:0003723,GO:0005845,GO:0006397,GO:0009414,GO:0009631,GO:0016070,GO:0042538,GO:1990726	deadenylation-dependent decapping of nuclear-transcribed mRNA|RNA cap binding|P-body|RNA binding|mRNA cap binding complex|mRNA processing|response to water deprivation|cold acclimation|RNA metabolic process|hyperosmotic salinity response|Lsm1-7-Pat1 complex	ko03018	RNA degradation
NbS00034559g0015	15.9446	0.936925	30.9523	33.0361	5.04597	0.00330188	0.204369	Up	0	1.37993	PREDICTED: patatin-like protein 3 [Nicotiana tomentosiformis]	GO:0004620,GO:0005737,GO:0006952,GO:0009737,GO:0016020,GO:0016042,GO:0047372	phospholipase activity|cytoplasm|defense response|response to abscisic acid|membrane|lipid catabolic process|acylglycerol lipase activity
NbS00034559g0016	28.4917	4.68462	52.2988	11.1639	3.48077	0.00460683	0.25372	Up	0	7.86771	PREDICTED: patatin-like protein 3 [Nicotiana sylvestris]	GO:0006952,GO:0016042,GO:0016787	defense response|lipid catabolic process|hydrolase activity
NbS00034734g0014	122.546	2.81077	242.282	86.1976	6.42958	8.17e-09	8.63e-06	Up	0.0314534	3.14698	leucoanthocyanidin dioxygenase [Nicotiana tabacum]	GO:0009718,GO:0031418,GO:0046872,GO:0050589	anthocyanin-containing compound biosynthetic process|L-ascorbic acid binding|metal ion binding|leucocyanidin oxygenase activity	ko00941	Flavonoid biosynthesis
NbS00034787g0104	49.7729	5.62155	93.9243	16.7079	4.06246	0.000277703	0.0364415	Up	0.193074	2.32974	PREDICTED: branched-chain-amino-acid aminotransferase 2, chloroplastic-like [Nicotiana tabacum]	GO:0009097,GO:0009098,GO:0009099,GO:0009507,GO:0052654,GO:0052655,GO:0052656,GO:0071669	isoleucine biosynthetic process|leucine biosynthetic process|valine biosynthetic process|chloroplast|L-leucine transaminase activity|L-valine transaminase activity|L-isoleucine transaminase activity|plant-type cell wall organization or biogenesis	ko00290,ko00770,ko00280,ko01210,ko01230,ko00270	Valine, leucine and isoleucine biosynthesis|Pantothenate and CoA biosynthesis|Valine, leucine and isoleucine degradation|2-Oxocarboxylic acid metabolism|Biosynthesis of amino acids|Cysteine and methionine metabolism
NbS00034850g0006	337.846	106.809	568.882	5.32614	2.41309	0.00137782	0.116658	Up	2.53422	14.3051	PREDICTED: probable beta-1,4-xylosyltransferase IRX10 [Nicotiana sylvestris]
NbS00034954g0006	1360.7	661.469	2059.93	3.11418	1.63885	0.0355933	0.800811	Up	7.03456	19.1763	PREDICTED: potassium channel AKT1-like isoform X1 [Nicotiana tabacum]	GO:0005242,GO:0005887,GO:0006813,GO:0009414,GO:0009651,GO:0010107,GO:0034765,GO:0042391,GO:0042802,GO:0048767,GO:0090333	inward rectifier potassium channel activity|integral component of plasma membrane|potassium ion transport|response to water deprivation|response to salt stress|potassium ion import|regulation of ion transmembrane transport|regulation of membrane potential|identical protein binding|root hair elongation|regulation of stomatal closure
NbS00034955g0005	164.998	59.9632	270.032	4.5033	2.17098	0.00636721	0.310728	Up	1.5434	6.32186	PREDICTED: IST1 homolog [Nicotiana tabacum]	GO:0015031	protein transport	ko04144	Endocytosis
NbS00034956g0001	672.565	342.914	1002.21	2.92264	1.54727	0.0349338	0.79579	Up	6.81151	16.8002	PREDICTED: MLO-like protein 6 [Nicotiana sylvestris]	GO:0005516,GO:0005886,GO:0009817,GO:0016021	calmodulin binding|plasma membrane|defense response to fungus, incompatible interaction|integral component of membrane
NbS00035005g0001	139.049	18.7385	259.359	13.841	3.79087	2.01e-05	0.00523215	Up	5.76829	40.3443	PREDICTED: uncharacterized protein LOC104232069 [Nicotiana sylvestris]
NbS00035066g0004	18.0793	0.936925	35.2216	37.5928	5.23238	0.00180901	0.136951	Up	0.10225	2.42764	PREDICTED: ethylene-responsive transcription factor 1B-like [Nicotiana sylvestris]	GO:0003677,GO:0003700,GO:0005634,GO:0006351,GO:0006952,GO:0009867,GO:0009873	DNA binding|DNA binding transcription factor activity|nucleus|transcription, DNA-templated|defense response|jasmonic acid mediated signaling pathway|ethylene-activated signaling pathway	ko04075	Plant hormone signal transduction
NbS00035102g0004	174.183	89.0079	259.359	2.91389	1.54295	0.0459267	0.898466	Up	1.47699	3.13205	PREDICTED: uncharacterized protein LOC104241095 [Nicotiana sylvestris]
NbS00035164g0001	65.6523	7.4954	123.809	16.518	4.04597	0.000113229	0.019139	Up	0.0970881	5.4818	PREDICTED: ethylene-responsive transcription factor 1B-like [Nicotiana tomentosiformis]	GO:0003677,GO:0003700,GO:0005634,GO:0006351,GO:0006952,GO:0009507,GO:0009873,GO:0010200	DNA binding|DNA binding transcription factor activity|nucleus|transcription, DNA-templated|defense response|chloroplast|ethylene-activated signaling pathway|response to chitin	ko04075	Plant hormone signal transduction
NbS00035211g0002	3178.8	861.971	5495.64	6.37567	2.67258	0.00375908	0.223158	Up	23.9448	131.521	PREDICTED: amino acid permease 6-like [Nicotiana sylvestris]	GO:0005886,GO:0015172,GO:0015175,GO:0015293,GO:0015810,GO:0015827,GO:0016021	plasma membrane|acidic amino acid transmembrane transporter activity|neutral amino acid transmembrane transporter activity|symporter activity|aspartate transport|tryptophan transport|integral component of membrane
NbS00035236g0003	9.07223	0	18.1445	Inf	Inf	0.00796782	0.354081	Up	0	0.282916	PREDICTED: uncharacterized protein LOC104230051 [Nicotiana sylvestris]	GO:0004618,GO:0005524,GO:0005737,GO:0006096	phosphoglycerate kinase activity|ATP binding|cytoplasm|glycolytic process	ko00710,ko01200,ko01230,ko00010	Carbon fixation in photosynthetic organisms|Carbon metabolism|Biosynthesis of amino acids|Glycolysis / Gluconeogenesis
NbS00035236g0005	51.4391	4.68462	98.1936	20.9608	4.38962	0.000116434	0.0196094	Up	0.584798	4.77029	PREDICTED: phosphoglycerate kinase, cytosolic-like [Brassica oleracea var. oleracea]	GO:0004618,GO:0005524,GO:0005737,GO:0006096	phosphoglycerate kinase activity|ATP binding|cytoplasm|glycolytic process	ko00710,ko01200,ko01230,ko00010	Carbon fixation in photosynthetic organisms|Carbon metabolism|Biosynthesis of amino acids|Glycolysis / Gluconeogenesis
NbS00035240g0005	58.2704	21.5493	94.9916	4.40811	2.14016	0.0250523	0.673256	Up	0.548812	2.80628	PREDICTED: LRR receptor-like serine/threonine-protein kinase FLS2 [Solanum pennellii]
NbS00035332g0014	62.9188	8.43232	117.405	13.9233	3.79942	0.000253878	0.0342058	Up	0	4.77332	PREDICTED: uncharacterized protein LOC104239707 [Nicotiana sylvestris]	GO:0000977,GO:0003700,GO:0006351,GO:0006355,GO:0006357,GO:0046983,GO:0050832,GO:0090575	RNA polymerase II regulatory region sequence-specific DNA binding|DNA binding transcription factor activity|transcription, DNA-templated|regulation of transcription, DNA-templated|regulation of transcription from RNA polymerase II promoter|protein dimerization activity|defense response to fungus|RNA polymerase II transcription factor complex
NbS00035408g0005	6.93759	0	13.8752	Inf	Inf	0.0198304	0.596728	Up	0	0	PREDICTED: uncharacterized protein LOC104232581 [Nicotiana sylvestris]
NbS00035408g0006	82.0002	10.3062	153.694	14.9128	3.89848	8.05e-05	0.014901	Up	0.247682	2.86385	PREDICTED: uncharacterized protein LOC104232581 [Nicotiana sylvestris]
NbS00035566g0005	98.7345	45.9093	151.56	3.30128	1.72303	0.0424144	0.873311	Up	1.38506	3.19077	PREDICTED: chitinase-like protein 2 [Nicotiana sylvestris]	GO:0005576,GO:0005975,GO:0006032,GO:0016998	extracellular region|carbohydrate metabolic process|chitin catabolic process|cell wall macromolecule catabolic process
NbS00035602g0005	49.3045	4.68462	93.9243	20.0495	4.32549	0.000157395	0.0244689	Up	0.293841	5.0787	PREDICTED: protein TIFY 5A-like [Nicotiana sylvestris]	GO:0003714,GO:0005634,GO:0006351,GO:0006355,GO:0006952,GO:0009611,GO:0031347,GO:1903507,GO:2000022	transcription corepressor activity|nucleus|transcription, DNA-templated|regulation of transcription, DNA-templated|defense response|response to wounding|regulation of defense response|negative regulation of nucleic acid-templated transcription|regulation of jasmonic acid mediated signaling pathway
NbS00035608g0007	323.99	160.214	487.766	3.04446	1.60619	0.0286472	0.727958	Up	2.40125	6.82066	PREDICTED: G-type lectin S-receptor-like serine/threonine-protein kinase At4g27290 [Nicotiana tomentosiformis]
NbS00035620g0003	94.5714	29.0447	160.098	5.51214	2.46261	0.00523927	0.275183	Up	6.37618	32.1121
NbS00035717g0014	171.662	56.2155	287.109	5.1073	2.35256	0.00318376	0.199718	Up	1.70422	8.05759	PREDICTED: probable flavin-containing monooxygenase 1 [Nicotiana sylvestris]	GO:0004497,GO:0004499,GO:0009626,GO:0009627,GO:0009870,GO:0010204,GO:0042742,GO:0050660,GO:0050661,GO:0050832,GO:0051707,GO:0055114,GO:0071456	monooxygenase activity|N,N-dimethylaniline monooxygenase activity|plant-type hypersensitive response|systemic acquired resistance|defense response signaling pathway, resistance gene-dependent|defense response signaling pathway, resistance gene-independent|defense response to bacterium|flavin adenine dinucleotide binding|NADP binding|defense response to fungus|response to other organism|oxidation-…	ko00982	Drug metabolism - cytochrome P450
NbS00035773g0010	503.713	85.2602	922.166	10.8159	3.43508	1.23e-05	0.00369753	Up	2.50429	21.3939	PREDICTED: protein NUCLEAR FUSION DEFECTIVE 4-like [Nicotiana tabacum]	GO:0000741,GO:0009651,GO:0010197,GO:0016021	karyogamy|response to salt stress|polar nucleus fusion|integral component of membrane
NbS00035792g0017	37.2379	9.36925	65.1066	6.94897	2.7968	0.0104679	0.411322	Up	0.240587	6.01373	PREDICTED: LOB domain-containing protein 4-like [Nicotiana sylvestris]
NbS00035797g0001	177.076	62.774	291.379	4.64171	2.21466	0.00504757	0.27009	Up	1.48089	7.65145	PREDICTED: ethylene-responsive transcription factor 2-like [Nicotiana tomentosiformis]	GO:0003677,GO:0003700,GO:0005634,GO:0006351,GO:0006952,GO:0009873,GO:0010087,GO:0010200,GO:0051301	DNA binding|DNA binding transcription factor activity|nucleus|transcription, DNA-templated|defense response|ethylene-activated signaling pathway|phloem or xylem histogenesis|response to chitin|cell division
NbS00035808g0015	366.161	167.71	564.613	3.36661	1.7513	0.0170564	0.54838	Up	6.37463	17.4187	PREDICTED: outer envelope pore protein 24B, chloroplastic-like [Nicotiana tabacum]	GO:0005739,GO:0009507,GO:0009536,GO:0009941,GO:0015288,GO:0022843,GO:0031359,GO:0034426,GO:0034765,GO:0046930	mitochondrion|chloroplast|plastid|chloroplast envelope|porin activity|voltage-gated cation channel activity|integral component of chloroplast outer membrane|etioplast membrane|regulation of ion transmembrane transport|pore complex
NbS00035824g0008	1487.29	567.776	2406.81	4.23901	2.08373	0.00918638	0.386785	Up	18.9508	67.0359	PREDICTED: transcription factor MYB57-like isoform X1 [Nicotiana tabacum]	GO:0000981,GO:0001135,GO:0003700,GO:0005634,GO:0006351,GO:0006357,GO:0009686,GO:0009740,GO:0009751,GO:0010015,GO:0010373,GO:0016036,GO:0030154,GO:0043565,GO:0044212,GO:0045892,GO:0055062	RNA polymerase II transcription factor activity, sequence-specific DNA binding|transcription factor activity, RNA polymerase II transcription factor recruiting|DNA binding transcription factor activity|nucleus|transcription, DNA-templated|regulation of transcription from RNA polymerase II promoter|gibberellin biosynthetic process|gibberellic acid mediated signaling pathway|response to salicylic a…
NbS00035859g0008	14.2132	2.81077	25.6157	9.1134	3.18799	0.0317581	0.762326	Up	0	0.405628	PREDICTED: cation/H(+) antiporter 18-like [Nicotiana sylvestris]	GO:0005770,GO:0006623,GO:0006813,GO:0006885,GO:0015299,GO:0015672,GO:0016021	late endosome|protein targeting to vacuole|potassium ion transport|regulation of pH|solute:proton antiporter activity|monovalent inorganic cation transport|integral component of membrane
NbS00035920g0004	456.239	222.988	689.49	3.09205	1.62856	0.0255158	0.678022	Up	3.37487	8.7646	PREDICTED: putative calcium-binding protein CML19 [Nicotiana sylvestris]	GO:0005509,GO:0005886,GO:0009611	calcium ion binding|plasma membrane|response to wounding
NbS00035961g0004	410.67	218.303	603.037	2.76238	1.46591	0.0435758	0.883741	Up	9.81455	24.5593	PREDICTED: UPF0587 protein C1orf123 homolog [Nicotiana tabacum]
NbS00036025g0002	199.29	103.999	294.581	2.83254	1.5021	0.0480418	0.921196	Up	1.98052	7.01189	PREDICTED: transmembrane protein 45A-like [Nicotiana tabacum]
NbS00036247g0002	331.143	3.7477	658.537	175.718	7.45712	5.47e-13	2.83e-09	Up	1.19514	150.978	PREDICTED: GDSL esterase/lipase At5g45910-like [Nicotiana sylvestris]
NbS00036259g0008	18.6129	0.936925	36.2889	38.732	5.27545	0.00156481	0.126595	Up	0	0	PREDICTED: uncharacterized protein LOC104248994 [Nicotiana sylvestris]
NbS00036280g0004	235.253	108.683	361.822	3.32914	1.73515	0.0211149	0.613209	Up	2.6393	8.99402	PREDICTED: putative Myb family transcription factor At1g14600 isoform X2 [Nicotiana sylvestris]	GO:0003677,GO:0003700,GO:0005634,GO:0006351,GO:0006355	DNA binding|DNA binding transcription factor activity|nucleus|transcription, DNA-templated|regulation of transcription, DNA-templated
NbS00036365g0004	37.902	7.4954	68.3086	9.1134	3.18799	0.00429821	0.244247	Up	0.32267	1.59707	PREDICTED: allene oxide synthase, chloroplastic-like [Nicotiana sylvestris]	GO:0004497,GO:0005506,GO:0006952,GO:0009535,GO:0009695,GO:0009941,GO:0016125,GO:0016705,GO:0020037,GO:0031408,GO:0047987	monooxygenase activity|iron ion binding|defense response|chloroplast thylakoid membrane|jasmonic acid biosynthetic process|chloroplast envelope|sterol metabolic process|oxidoreductase activity, acting on paired donors, with incorporation or reduction of molecular oxygen|heme binding|oxylipin biosynthetic process|hydroperoxide dehydratase activity	ko00592	alpha-Linolenic acid metabolism
NbS00036380g0012	959.957	62.774	1857.14	29.5846	4.88677	1.86e-08	1.84e-05	Up	0.673431	17.2106	PREDICTED: adenylyl-sulfate kinase 3-like [Nicotiana sylvestris]	GO:0000103,GO:0004020,GO:0005524,GO:0009507,GO:0019344,GO:0070814	sulfate assimilation|adenylylsulfate kinase activity|ATP binding|chloroplast|cysteine biosynthetic process|hydrogen sulfide biosynthetic process	ko00230,ko00920	Purine metabolism|Sulfur metabolism
NbS00036451g0006	31.3025	10.3062	52.2988	5.07451	2.34327	0.0348828	0.79579	Up	1.36895	6.8859	PREDICTED: uncharacterized protein LOC104107972 [Nicotiana tomentosiformis]	GO:0005634,GO:0006979	nucleus|response to oxidative stress
NbS00036482g0001	174.823	72.1432	277.504	3.84657	1.94357	0.0130356	0.463607	Up	4.952	15.7827	PREDICTED: uncharacterized protein LOC107825515 [Nicotiana tabacum]
NbS00036496g0001	198.326	2.81077	393.842	140.119	7.1305	3.92e-11	6.75e-08	Up	0	5.51115	PREDICTED: uncharacterized protein LOC104121679 [Nicotiana tomentosiformis]	GO:0005737,GO:0030001,GO:0046914,GO:0046916	cytoplasm|metal ion transport|transition metal ion binding|cellular transition metal ion homeostasis
NbS00036505g0006	6.93759	0	13.8752	Inf	Inf	0.0198304	0.596728	Up	0	0.0696451	PREDICTED: probable pectate lyase P59 [Nicotiana sylvestris]	GO:0030570,GO:0045490,GO:0046872	pectate lyase activity|pectin catabolic process|metal ion binding	ko00040,ko02024	Pentose and glucuronate interconversions|Quorum sensing
NbS00036515g0001	47.8459	10.3062	85.3857	8.28491	3.05049	0.00358466	0.215557	Up	0.194171	5.31942	PREDICTED: uncharacterized protein LOC101249571 [Solanum lycopersicum]
NbS00036564g0013	635.542	177.079	1094	6.17807	2.62716	0.000551433	0.0614573	Up	5.94641	31.1365	PREDICTED: potassium channel AKT2/3-like [Nicotiana sylvestris]	GO:0005249,GO:0005887,GO:0034765,GO:0042391	voltage-gated potassium channel activity|integral component of plasma membrane|regulation of ion transmembrane transport|regulation of membrane potential
NbS00036564g0015	417.871	91.8186	743.923	8.10209	3.01829	8.95e-05	0.0161894	Up	0	0.46342	PREDICTED: potassium channel AKT2/3-like [Nicotiana tabacum]	GO:0005249,GO:0005887,GO:0034765,GO:0042391	voltage-gated potassium channel activity|integral component of plasma membrane|regulation of ion transmembrane transport|regulation of membrane potential
NbS00036591g0007	3634.47	648.352	6620.6	10.2114	3.35211	0.000580206	0.0633092	Up	7.86968	68.1582	PREDICTED: extensin-2-like, partial [Nicotiana tabacum]
NbS00036758g0008	407.579	163.025	652.133	4.00021	2.00007	0.00677474	0.322324	Up	1.75553	5.9414	PREDICTED: receptor-like serine/threonine-protein kinase SD1-8 [Nicotiana tabacum]
NbS00036770g0001	1122.28	368.211	1876.35	5.09585	2.34932	0.00265636	0.176393	Up	20.7542	75.0563	PREDICTED: sigma factor binding protein 2, chloroplastic-like [Nicotiana sylvestris]
NbS00036843g0004	615.258	8.43232	1222.08	144.928	7.1792	2.31e-13	2.18e-09	Up	0.307417	29.908	PREDICTED: ADP,ATP carrier protein 1, mitochondrial-like isoform X1 [Nicotiana tomentosiformis]	GO:0005743,GO:0016021,GO:0022857	mitochondrial inner membrane|integral component of membrane|transmembrane transporter activity	ko04020,ko04022	Calcium signaling pathway|cGMP-PKG signaling pathway
NbS00036995g0001	40.2974	3.7477	76.8472	20.5052	4.35791	0.000305477	0.0388655	Up	0.534152	4.13005	PREDICTED: pectinesterase inhibitor-like [Nicotiana sylvestris]	GO:0005737,GO:0046910	cytoplasm|pectinesterase inhibitor activity
NbS00037091g0006	670.435	97.4402	1243.43	12.761	3.67366	4.37e-06	0.00162448	Up	2.72603	26.9745	PREDICTED: uncharacterized protein LOC104227332 [Nicotiana sylvestris]
NbS00037244g0008	578.706	134.917	1022.49	7.57868	2.92195	0.000142553	0.0227168	Up	10.0926	70.0235	PREDICTED: anthocyanidin 3-O-glucosyltransferase 2-like [Nicotiana sylvestris]	GO:0009718,GO:0047213	anthocyanin-containing compound biosynthetic process|anthocyanidin 3-O-glucosyltransferase activity
NbS00037287g0005	152.569	46.8462	258.292	5.51361	2.463	0.0025016	0.169626	Up	3.58899	17.0823	PREDICTED: dynein light chain 1, cytoplasmic-like [Nicotiana tabacum]	GO:0003774,GO:0005737,GO:0005868,GO:0005874,GO:0008092,GO:0010970,GO:0045505,GO:0051959,GO:0060271,GO:2000582	motor activity|cytoplasm|cytoplasmic dynein complex|microtubule|cytoskeletal protein binding|transport along microtubule|dynein intermediate chain binding|dynein light intermediate chain binding|cilium assembly|positive regulation of ATP-dependent microtubule motor activity, plus-end-directed
NbS00037305g0018	196.923	84.3232	309.523	3.67068	1.87605	0.0148081	0.502395	Up	1.41525	3.98503	PREDICTED: aspartic proteinase-like protein 2 [Nicotiana tomentosiformis]	GO:0004190,GO:0005886,GO:0006508,GO:0030163,GO:0031225,GO:0046658	aspartic-type endopeptidase activity|plasma membrane|proteolysis|protein catabolic process|anchored component of membrane|anchored component of plasma membrane
NbS00037350g0003	40.6476	14.0539	67.2413	4.78454	2.25838	0.0296588	0.738814	Up	0.217725	0.743754	putative 6 repeat proteinase inhibitor [Nicotiana attenuata]	GO:0004867	serine-type endopeptidase inhibitor activity
NbS00037387g0001	148.65	57.1524	240.147	4.20188	2.07103	0.0100208	0.403549	Up	2.88446	10.4078	PREDICTED: uncharacterized protein LOC104114715 [Nicotiana tomentosiformis]
NbS00037510g0018	11.6753	0.936925	22.4138	23.9227	4.58031	0.0124519	0.451837	Up	0	0.405242	hypothetical protein ZEAMMB73_704258 [Zea mays]	GO:0000152,GO:0004842,GO:0005634,GO:0005737,GO:0006281,GO:0009585,GO:0009640,GO:0009641,GO:0009647,GO:0009649,GO:0010119,GO:0016604,GO:0042802,GO:0046283,GO:0046872,GO:0048573,GO:0061630,GO:0080008	nuclear ubiquitin ligase complex|ubiquitin-protein transferase activity|nucleus|cytoplasm|DNA repair|red, far-red light phototransduction|photomorphogenesis|shade avoidance|skotomorphogenesis|entrainment of circadian clock|regulation of stomatal movement|nuclear body|identical protein binding|anthocyanin-containing compound metabolic process|metal ion binding|photoperiodism, flowering|ubiquitin p…	ko04120,ko04115	Ubiquitin mediated proteolysis|p53 signaling pathway
NbS00037632g0012	187.701	32.7924	342.61	10.4479	3.38514	4.58e-05	0.00998889	Up	0.775357	7.88557	PREDICTED: laccase-7-like [Nicotiana tabacum]	GO:0005507,GO:0016722,GO:0046274,GO:0048046,GO:0052716	copper ion binding|oxidoreductase activity, oxidizing metal ions|lignin catabolic process|apoplast|hydroquinone:oxygen oxidoreductase activity
NbS00037638g0002	114.211	45.9093	182.512	3.97549	1.99113	0.0172019	0.550685	Up	2.59681	5.77739	PREDICTED: putative wall-associated receptor kinase-like 16 [Nicotiana tomentosiformis]	GO:0004674,GO:0005524,GO:0005886,GO:0007166,GO:0050829	protein serine/threonine kinase activity|ATP binding|plasma membrane|cell surface receptor signaling pathway|defense response to Gram-negative bacterium
NbS00037674g0002	4128.54	833.863	7423.22	8.90221	3.15416	0.00147241	0.122437	Up	22.0216	178.347	PREDICTED: cytochrome P450 710A1-like [Nicotiana sylvestris]	GO:0004497,GO:0005506,GO:0016021,GO:0016126,GO:0016705,GO:0020037	monooxygenase activity|iron ion binding|integral component of membrane|sterol biosynthetic process|oxidoreductase activity, acting on paired donors, with incorporation or reduction of molecular oxygen|heme binding	ko00100	Steroid biosynthesis
NbS00037679g0004	140.331	69.3324	211.33	3.04806	1.60789	0.0439469	0.889714	Up	0.774268	2.67343	PREDICTED: calcium-dependent protein kinase 26-like [Nicotiana sylvestris]	GO:0004683,GO:0005509,GO:0005516,GO:0005524,GO:0005634,GO:0005737,GO:0009738,GO:0009931,GO:0016020,GO:0018105,GO:0035556,GO:0046777	calmodulin-dependent protein kinase activity|calcium ion binding|calmodulin binding|ATP binding|nucleus|cytoplasm|abscisic acid-activated signaling pathway|calcium-dependent protein serine/threonine kinase activity|membrane|peptidyl-serine phosphorylation|intracellular signal transduction|protein autophosphorylation
NbS00037736g0103	166.896	78.7017	255.09	3.24122	1.69654	0.0298176	0.740787	Up	4.17182	10.1964	PREDICTED: E3 ubiquitin-protein ligase ATL41-like [Nicotiana sylvestris]	GO:0004842,GO:0016021,GO:0016567,GO:0043161,GO:0046872,GO:0061630	ubiquitin-protein transferase activity|integral component of membrane|protein ubiquitination|proteasome-mediated ubiquitin-dependent protein catabolic process|metal ion binding|ubiquitin protein ligase activity
NbS00037743g0003	40.5824	14.9908	66.1739	4.4143	2.14219	0.0381396	0.831467	Up	0.481557	2.02575	PREDICTED: adenylate kinase 4-like [Nicotiana tomentosiformis]	GO:0004017,GO:0005524,GO:0005737,GO:0006163	adenylate kinase activity|ATP binding|cytoplasm|purine nucleotide metabolic process	ko00230	Purine metabolism
NbS00037754g0004	457.147	248.285	666.009	2.68244	1.42354	0.0495957	0.937136	Up	10.9294	13.4244	PREDICTED: glutaredoxin-C9-like [Nicotiana sylvestris]	GO:0005634,GO:0005737,GO:0009055,GO:0009751,GO:0009863,GO:0009867,GO:0015035,GO:0045454	nucleus|cytoplasm|electron transfer activity|response to salicylic acid|salicylic acid mediated signaling pathway|jasmonic acid mediated signaling pathway|protein disulfide oxidoreductase activity|cell redox homeostasis
NbS00037811g0002	1089.13	491.886	1686.37	3.42838	1.77752	0.0200233	0.598016	Up	17.5932	52.2716	PREDICTED: uncharacterized protein LOC104227552 [Nicotiana sylvestris]
NbS00037891g0002	48.3023	3.7477	92.857	24.7771	4.63093	8.82e-05	0.0160158	Up	0.319895	6.35566	PREDICTED: CASP-like protein 1F2 [Nicotiana tomentosiformis]	GO:0005886,GO:0016021,GO:0051536	plasma membrane|integral component of membrane|iron-sulfur cluster binding
NbS00037939g0009	49.1209	14.9908	83.2511	5.55348	2.47339	0.0139849	0.485313	Up	0.989564	3.11607	PREDICTED: probable glutathione S-transferase [Nicotiana tomentosiformis]	GO:0004364,GO:0005737,GO:0006749,GO:0009407,GO:0009408,GO:0009733,GO:0009735,GO:0009737,GO:0009739,GO:0010038	glutathione transferase activity|cytoplasm|glutathione metabolic process|toxin catabolic process|response to heat|response to auxin|response to cytokinin|response to abscisic acid|response to gibberellin|response to metal ion	ko00982,ko00480,ko00980	Drug metabolism - cytochrome P450|Glutathione metabolism|Metabolism of xenobiotics by cytochrome P450
NbS00037975g0001	606.734	307.311	906.156	2.94866	1.56006	0.0328302	0.769952	Up	13.6941	36.0382	CMPG1a [Nicotiana benthamiana]	GO:0004842,GO:0010200	ubiquitin-protein transferase activity|response to chitin
NbS00038021g0005	327.88	173.331	482.429	2.78328	1.47679	0.043347	0.880147	Up	4.20065	10.0439	PREDICTED: importin subunit alpha-1a-like [Nicotiana tomentosiformis]	GO:0005618,GO:0005635,GO:0005643,GO:0005654,GO:0005730,GO:0005829,GO:0006606,GO:0006607,GO:0008139,GO:0008565	cell wall|nuclear envelope|nuclear pore|nucleoplasm|nucleolus|cytosol|protein import into nucleus|NLS-bearing protein import into nucleus|nuclear localization sequence binding|protein transporter activity
NbS00038028g0005	170.868	59.9632	281.773	4.6991	2.23238	0.00493306	0.266389	Up	0.90477	3.74531	PREDICTED: topless-related protein 1-like [Nicotiana tabacum]	GO:0005634,GO:0005829,GO:0006351,GO:0006355,GO:0010072	nucleus|cytosol|transcription, DNA-templated|regulation of transcription, DNA-templated|primary shoot apical meristem specification
NbS00038043g0003	79.641	36.5401	122.742	3.35911	1.74808	0.0480612	0.921196	Up	0.400765	1.25329	PREDICTED: heat stress transcription factor B-2b [Nicotiana sylvestris]	GO:0003700,GO:0005634,GO:0006351,GO:0010200,GO:0043565,GO:0045892	DNA binding transcription factor activity|nucleus|transcription, DNA-templated|response to chitin|sequence-specific DNA binding|negative regulation of transcription, DNA-templated
NbS00038051g0001	57.9855	10.3062	105.665	10.2526	3.35791	0.00104834	0.0966864	Up	0.387145	3.38629	PREDICTED: VQ motif-containing protein 8, chloroplastic-like [Nicotiana tabacum]	GO:0009507	chloroplast
NbS00038059g0012	501.54	185.511	817.568	4.40711	2.13983	0.00392812	0.228524	Up	9.35404	39.1036	PREDICTED: NAC transcription factor 29-like [Nicotiana sylvestris]	GO:0003677,GO:0003700,GO:0005634,GO:0006351,GO:0009793,GO:0009825,GO:0009835,GO:0009908,GO:0010150	DNA binding|DNA binding transcription factor activity|nucleus|transcription, DNA-templated|embryo development ending in seed dormancy|multidimensional cell growth|fruit ripening|flower development|leaf senescence
NbS00038167g0001	745.073	175.205	1314.94	7.50515	2.90788	0.000176106	0.0265777	Up	4.5338	31.1889	PREDICTED: WRKY transcription factor 6-like [Nicotiana tabacum]	GO:0003700,GO:0005634,GO:0006351,GO:0009873,GO:0010200,GO:0016036,GO:0043565,GO:0044212,GO:0045892,GO:0080169	DNA binding transcription factor activity|nucleus|transcription, DNA-templated|ethylene-activated signaling pathway|response to chitin|cellular response to phosphate starvation|sequence-specific DNA binding|transcription regulatory region DNA binding|negative regulation of transcription, DNA-templated|cellular response to boron-containing substance deprivation
[truncated: 260 more rows]

## Sheet: AvrXa10 Up-DEGs at 48hpi
Differentially up-regulated genes at 48 hpi in N. benthamiana upon transient expression of AvrXa10
[truncated: 1,266 more rows]

## Sheet: Common Up-DEGs
Genes that were induced both at 32 and 48 hpi
	32hpi	48hpi
gene_id	log2FoldChange	log2FoldChange	Description
[truncated: 804 more rows]

## Sheet: Up-DEGs having AvrXa10 EBE 
Genes in N. benthamiana with predicted AvrXa10-EBE (Putative candidate targets of AvrXa10)
[truncated: 18 more rows]
